# Supplementary material for: Comprehensive Modeling of Acetone Clusters: QTAIM Analysis and QCE Study
Source: J Comput Chem. 2026 Apr 20;47:e70380. doi: 10.1002/jcc.70380 (PMC13094332; doi:10.1002/jcc.70380)
Supplement: Supplementary file 1 — Data S1: Additional data include optimized geometries of all acetone clusters reported in this work, as well as QTAIM analysis data of the most stable acetone cluster structures. [file JCC-47-0-s001.zip]

Archive with 7 entries (6 files):
- Supporting_information/
- Supporting_information/AC2_8_QTAIM_Data.xlsx
- Supporting_information/Fig_QTAIM.pdf
- Supporting_information/geometries_completes.txt
- Supporting_information/QTAIM_AC9_AC10.xlsx
- Supporting_information/spectre_acetone_prediction.csv
- Supporting_information/statistical_descriptors.pdf
