# Supplementary material for: Comprehensive Modeling of Acetone Clusters: QTAIM Analysis and QCE Study
Source: J Comput Chem. 2026 Apr 20;47:e70380. doi: 10.1002/jcc.70380 (PMC13094332; doi:10.1002/jcc.70380)
Supplement: Supplementary file 1 — Data S1: Additional data include optimized geometries of all acetone clusters reported in this work, as well as QTAIM analysis data of the most stable acetone cluster structures. [file JCC-47-0-s001.zip › Supporting_information/AC2_8_QTAIM_Data.xlsx]

## Sheet: Sheet1
	N2
	BCP #	Name	Atoms	Rho	DelsqRho	Ellipticity	K	BPL-GBL_I		Cluster	Type_Interaction	Atoms	Rho	DelsqRho
	1	BCP1	C1 - H2	0.268961	-0.882759	0.006111	+0.263523	0.000081		N2	O···O	O10 - O20	0.007802	0.027389
	2	BCP2	C1 - C9	0.262309	-0.685324	0.055850	+0.236612	0.000162		N3	O···C	C9 - O20	0.008046	0.03437
	3	BCP3	C1 - H3	0.270030	-0.885054	0.014665	+0.266524	0.000118			O···C	C1 - O20	0.008008	0.035345
	4	BCP4	C1 - H4	0.275084	-0.921637	0.009700	+0.272814	0.000148			O···C	O10 - C29	0.008415	0.033521
	5	BCP5	O10 - O20	0.007802	+0.027389	6.317465	-0.001215	0.874627			O···C	H16 - C25	0.005138	0.018332
	6	BCP6	C5 - C9	0.261961	-0.684089	0.054124	+0.235923	0.000131		N4	O···C	H3 - O40	0.007926	0.034394
	7	BCP7	C5 - H6	0.269386	-0.880370	0.013791	+0.265442	0.000107			O···C	H26 - O40	0.006644	0.024256
	8	BCP8	C5 - H7	0.274808	-0.919840	0.008364	+0.272480	0.000153			O···C	C9 - O40	0.008513	0.034528
	9	BCP9	C5 - H8	0.269337	-0.885095	0.007572	+0.264116	0.000082			O···C	H16 - O40	0.007926	0.034395
	10	BCP10	C9 - O10	0.412996	+0.323303	0.077473	+0.724624	0.000001			O···C	H26 - C31	0.005591	0.022929
	11	BCP11	O10 - H13	0.007215	+0.028781	0.728239	-0.001454	0.169287			O···C	C25 - H33	0.005591	0.022928
	12	BCP12	C11 - C19	0.261961	-0.684089	0.054124	+0.235923	0.000131		N5	O···C	C9 - O40	0.007683	0.030937
	13	BCP13	C11 - H12	0.269386	-0.880373	0.013792	+0.265442	0.000107			O···C	H33 - O50	0.007709	0.031883
	14	BCP14	C11 - H13	0.269337	-0.885091	0.007572	+0.264115	0.000082			O···C	C39 - O50	0.008196	0.033791
	15	BCP15	C11 - H14	0.274808	-0.919840	0.008365	+0.272480	0.000153			O···C	O40 - C45	0.006015	0.025611
	16	BCP16	O10 - H16	0.007103	+0.029030	0.606090	-0.001486	0.143428			O···C	H2 - O40	0.008047	0.034339
	17	BCP17	C15 - H16	0.268961	-0.882760	0.006112	+0.263523	0.000081			O···C	H8 - O40	0.007816	0.031791
	18	BCP18	C15 - C19	0.262309	-0.685325	0.055850	+0.236613	0.000162			O···C	C1 - H47	0.004768	0.01907
	19	BCP19	C15 - H17	0.275084	-0.921637	0.009700	+0.272814	0.000148			O···C	H22 - C45	0.004883	0.01694
	20	BCP20	C15 - H18	0.270030	-0.885053	0.014664	+0.266524	0.000118		N6	O···C	O10 - C31	0.00704	0.029617
	21	BCP21	H2 - O20	0.007103	+0.029030	0.606089	-0.001486	0.143422			O···C	H24 - C31	0.006258	0.022658
	22	BCP22	H8 - O20	0.007215	+0.028780	0.728334	-0.001454	0.169314			O···C	H23 - O60	0.005813	0.021833
	23	BCP23	C19 - O20	0.412995	+0.323303	0.077472	+0.724623	0.000001			O···C	H24 - O40	0.006809	0.023323
											O···C	O40 - H43	0.008369	0.033115
											O···C	O40 - H46	0.008995	0.038925
	N3										O···C	H24 - O50	0.0062	0.023699
	1	BCP1	C1 - H2	0.266296	-0.859757	0.004706	+0.261203	0.000103			O···C	O50 - H53	0.010205	0.043657
	2	BCP2	C1 - H3	0.272607	-0.904557	0.007727	+0.268928	0.000121			O···C	O50 - H56	0.006202	0.023427
	3	BCP3	C1 - H4	0.274205	-0.919665	0.007186	+0.271030	0.000129			O···C	O40 - H56	0.008639	0.030385
	4	BCP4	C1 - C9	0.262036	-0.685126	0.049411	+0.236141	0.000083			O···C	H34 - O60	0.007418	0.025706
	5	BCP5	C9 - O20	0.008046	+0.034370	2.325351	-0.001642	0.192471			O···C	H13 - O60	0.010202	0.039614
	6	BCP6	C5 - H6	0.269595	-0.887907	0.006319	+0.264303	0.000068			O···C	H34 - C55	0.005225	0.019008
	7	BCP7	C5 - C9	0.263607	-0.691621	0.057533	+0.238789	0.000154		N7	O···C	O10 - C19	0.009485	0.039349
	8	BCP8	C5 - H8	0.269664	-0.883039	0.015904	+0.266159	0.000115			O···C	O20 - H67	0.006458	0.020735
	9	BCP9	C5 - H7	0.275076	-0.921563	0.010512	+0.272948	0.000146			O···C	O10 - C29	0.007532	0.030348
	10	BCP10	C9 - O10	0.410926	+0.317613	0.069130	+0.719292	0.000001			O···C	O30 - C49	0.007993	0.035196
	11	BCP11	C11 - C19	0.262708	-0.686818	0.057733	+0.237318	0.000164			O···C	H32 - O50	0.005925	0.021065
	12	BCP12	C11 - H12	0.269219	-0.879394	0.016328	+0.265444	0.000112			O···C	H44 - O60	0.008652	0.036164
	13	BCP13	C11 - H13	0.269551	-0.888729	0.009365	+0.264098	0.000066			O···C	H24 - C51	0.004655	0.019043
	14	BCP14	C11 - H14	0.274993	-0.920586	0.009607	+0.272853	0.000161			O···C	H7 - C59	0.006696	0.023457
	15	BCP15	O10 - H17	0.005322	+0.022821	0.605932	-0.001308	0.716004		N8	O···C	C9 - O20	0.009774	0.039874
	16	BCP16	C15 - H16	0.270716	-0.894164	0.009490	+0.266402	0.000080			O···C	C29 - O60	0.006699	0.027696
	17	BCP17	C15 - C19	0.262661	-0.687560	0.053115	+0.237325	0.000097			O···C	C39 - O50	0.008977	0.039118
	18	BCP18	C15 - H17	0.275613	-0.926980	0.005752	+0.273311	0.000150			O···C	O70 - C79	0.008905	0.036555
	19	BCP19	C15 - H18	0.267543	-0.867686	0.011334	+0.262966	0.000109
	20	BCP20	C1 - O20	0.008008	+0.035345	3.778864	-0.001775	0.354029
	21	BCP21	H6 - O20	0.008077	+0.033581	0.581944	-0.001665	0.155496		Min			0.004655	0.01694
	22	BCP22	C19 - O20	0.411810	+0.321319	0.073481	+0.721606	0.000001		Max			0.010205	0.043657
	23	BCP23	H4 - H24	0.004855	+0.018507	0.575848	-0.000915	0.432475
	24	BCP24	O10 - C29	0.008415	+0.033521	0.341918	-0.001486	0.010541
	25	BCP25	C21 - H24	0.274945	-0.920923	0.006754	+0.272768	0.000146
	26	BCP26	C21 - C29	0.262553	-0.688408	0.049308	+0.236726	0.000098
	27	BCP27	C21 - H22	0.268055	-0.871167	0.010378	+0.263463	0.000102
	28	BCP28	C21 - H23	0.270881	-0.894184	0.008157	+0.266723	0.000086
	29	BCP29	H4 - O30	0.007018	+0.025254	0.192020	-0.001197	0.028480
	30	BCP30	O10 - H26	0.008414	+0.036520	0.810156	-0.001806	0.174672		N2	C-H···O	O10 - H13	0.007215	0.028781
	31	BCP31	H16 - C25	0.005138	+0.018332	0.363742	-0.000797	0.598799			C-H···O	O10 - H16	0.007103	0.02903
	32	BCP32	C25 - H26	0.269152	-0.885004	0.004582	+0.263646	0.000059			C-H···O	H2 - O20	0.007103	0.02903
	33	BCP33	H16 - O30	0.007584	+0.026984	0.033385	-0.001221	0.026363			C-H···O	H8 - O20	0.007215	0.02878
	34	BCP34	C25 - C29	0.262501	-0.686791	0.056220	+0.236822	0.000174		N3	C-H···O	O10 - H17	0.005322	0.022821
	35	BCP35	C25 - H27	0.274226	-0.915391	0.011174	+0.271916	0.000152			C-H···O	H6 - O20	0.008077	0.033581
	36	BCP36	C25 - H28	0.270508	-0.887545	0.015595	+0.267173	0.000112			C-H···O	H4 - O30	0.007018	0.025254
	37	BCP37	H13 - O30	0.008469	+0.035466	0.073709	-0.001765	0.024949			C-H···O	O10 - H26	0.008414	0.03652
	38	BCP38	C29 - O30	0.412806	+0.325545	0.074361	+0.723931	0.000003			C-H···O	H16 - O30	0.007584	0.026984
											C-H···O	H13 - O30	0.008469	0.035466
										N4	C-H···O	O10 - H26	0.007417	0.026019
	N4										C-H···O	O20 - H33	0.007418	0.026019
	1	BCP1	C1 - C9	0.262914	-0.689588	0.048077	+0.237378	0.000091			C-H···O	O10 - H23	0.009334	0.036606
	2	BCP2	C1 - H2	0.267675	-0.869020	0.009402	+0.263101	0.000104			C-H···O	O20 - H27	0.007027	0.026201
	3	BCP3	C1 - H3	0.271753	-0.900090	0.007854	+0.267859	0.000099			C-H···O	H13 - O40	0.008475	0.036535
	4	BCP4	H3 - O40	0.007926	+0.034394	5.244015	-0.001714	0.961143			C-H···O	O10 - H34	0.007026	0.0262
	5	BCP5	C1 - H4	0.275050	-0.921727	0.006910	+0.272804	0.000141			C-H···O	O20 - H36	0.009334	0.036607
	6	BCP6	H26 - O40	0.006644	+0.024256	0.331562	-0.001170	0.050244			C-H···O	H6 - O40	0.008475	0.036536
	7	BCP7	C9 - O40	0.008513	+0.034528	0.501756	-0.001544	0.017442		N5	C-H···O	O10 - H47	0.006357	0.02191
	8	BCP8	C5 - H6	0.269551	-0.887206	0.006362	+0.264260	0.000064			C-H···O	O10 - H34	0.008006	0.02922
	9	BCP9	C5 - C9	0.262562	-0.687593	0.055194	+0.236904	0.000153			C-H···O	O10 - H23	0.007295	0.028115
	10	BCP10	O10 - H26	0.007417	+0.026019	0.198842	-0.001178	0.029465			C-H···O	O20 - H22	0.007298	0.029086
	11	BCP11	C5 - H7	0.274249	-0.915751	0.009865	+0.271934	0.000158			C-H···O	O10 - H26	0.007866	0.032428
	12	BCP12	C5 - H8	0.269752	-0.882686	0.015256	+0.266062	0.000103			C-H···O	H13 - O40	0.007242	0.028585
	13	BCP13	C9 - O10	0.412471	+0.321813	0.073018	+0.723259	0.000003			C-H···O	H16 - O40	0.008289	0.034182
	14	BCP14	C11 - C19	0.262562	-0.687592	0.055194	+0.236903	0.000153			C-H···O	H14 - O50	0.006427	0.024093
	15	BCP15	C11 - H12	0.269753	-0.882688	0.015257	+0.266062	0.000103			C-H···O	H36 - O50	0.008375	0.035697
	16	BCP16	O30 - H33	0.006644	+0.024257	0.331588	-0.001170	0.050242		N6	C-H···O	O20 - H32	0.008592	0.031377
	17	BCP17	C11 - H13	0.269551	-0.887202	0.006362	+0.264259	0.000064			C-H···O	O30 - H32	0.006768	0.026317
	18	BCP18	O20 - H33	0.007418	+0.026019	0.198864	-0.001178	0.029467			C-H···O	H8 - O20	0.007057	0.028696
	19	BCP19	C11 - H14	0.274248	-0.915749	0.009865	+0.271934	0.000158			C-H···O	O10 - H17	0.006585	0.023274
	20	BCP20	C15 - H16	0.271752	-0.900090	0.007854	+0.267859	0.000099			C-H···O	O20 - H23	0.005837	0.021954
	21	BCP21	C15 - C19	0.262915	-0.689589	0.048077	+0.237379	0.000091			C-H···O	H2 - O20	0.007479	0.030253
	22	BCP22	C19 - O30	0.008513	+0.034528	0.501726	-0.001544	0.017442			C-H···O	O20 - H26	0.008734	0.03331
	23	BCP23	C15 - H17	0.275050	-0.921728	0.006910	+0.272804	0.000141			C-H···O	H8 - O30	0.006849	0.025509
	24	BCP24	C15 - H18	0.267675	-0.869021	0.009402	+0.263101	0.000104			C-H···O	O10 - H36	0.004242	0.014419
	25	BCP25	H16 - O30	0.007926	+0.034395	5.249360	-0.001714	0.962000			C-H···O	H16 - O60	0.007985	0.032473
	26	BCP26	C19 - O20	0.412471	+0.321807	0.073019	+0.723259	0.000003			C-H···O	O30 - H38	0.008413	0.035292
	27	BCP27	O10 - H23	0.009334	+0.036606	0.020214	-0.001791	0.023989		N7	C-H···O	H3 - O50	0.007261	0.027281
	28	BCP28	C21 - H22	0.268171	-0.872403	0.015503	+0.264202	0.000117			C-H···O	H2 - O70	0.006883	0.029002
	29	BCP29	C21 - H23	0.270716	-0.897278	0.010001	+0.265561	0.000065			C-H···O	O10 - H13	0.008104	0.033848
	30	BCP30	C21 - C29	0.263321	-0.689524	0.056567	+0.238457	0.000127			C-H···O	O10 - H22	0.007152	0.027169
	31	BCP31	C21 - H24	0.275194	-0.922001	0.008879	+0.273135	0.000160			C-H···O	O20 - H22	0.003847	0.012526
	32	BCP32	H26 - C31	0.005591	+0.022929	13.332807	-0.001139	0.894881			C-H···O	O10 - H28	0.009008	0.036928
	33	BCP33	C25 - H33	0.005591	+0.022928	13.201138	-0.001139	0.890647			C-H···O	H13 - O40	0.007242	0.028585
	34	BCP34	O20 - H27	0.007027	+0.026201	0.096398	-0.001285	0.026754			C-H···O	H16 - O40	0.008289	0.034182
	35	BCP35	C25 - H26	0.268278	-0.880225	0.007713	+0.262614	0.000087			C-H···O	O30 - H48	0.008435	0.037709
	36	BCP36	C25 - C29	0.262855	-0.688190	0.056903	+0.237835	0.000110			C-H···O	H6 - O50	0.008309	0.029764
	37	BCP37	C25 - H27	0.274824	-0.923611	0.009574	+0.271646	0.000136			C-H···O	O20 - H53	0.008349	0.030982
	38	BCP38	C25 - H28	0.268729	-0.875269	0.015119	+0.264683	0.000128			C-H···O	H24 - O60	0.006858	0.024179
	39	BCP39	H13 - O30	0.008475	+0.036535	0.827743	-0.001792	0.187787			C-H···O	O20 - H56	0.006769	0.02681
	40	BCP40	C29 - O30	0.410040	+0.316504	0.068500	+0.717062	0.000001			C-H···O	H37 - O70	0.005689	0.020457
	41	BCP41	O10 - H34	0.007026	+0.026200	0.096418	-0.001285	0.026755			C-H···O	H38 - O50	0.009674	0.041438
	42	BCP42	C31 - H32	0.268730	-0.875269	0.015119	+0.264683	0.000128			C-H···O	O40 - H57	0.007182	0.025132
	43	BCP43	C31 - H33	0.268279	-0.880226	0.007713	+0.262615	0.000087			C-H···O	O40 - H63	0.008385	0.03244
	44	BCP44	C31 - H34	0.274823	-0.923609	0.009574	+0.271646	0.000136			C-H···O	H32 - O60	0.006707	0.023353
	45	BCP45	O20 - H36	0.009334	+0.036607	0.020229	-0.001791	0.023988			C-H···O	O40 - H66	0.008523	0.036679
	46	BCP46	C31 - C39	0.262854	-0.688188	0.056904	+0.237834	0.000110			C-H···O	H8 - O70	0.009172	0.034682
	47	BCP47	C35 - H36	0.270716	-0.897277	0.010001	+0.265560	0.000065		N8	C-H···O	O10 - H58	0.007101	0.023644
	48	BCP48	C35 - C39	0.263321	-0.689524	0.056567	+0.238457	0.000127			C-H···O	O10 - H17	0.006169	0.024353
	49	BCP49	C35 - H38	0.268170	-0.872401	0.015503	+0.264202	0.000117			C-H···O	H8 - O20	0.00834	0.033373
	50	BCP50	C35 - H37	0.275194	-0.922001	0.008879	+0.273135	0.000160			C-H···O	O20 - H24	0.008156	0.028846
	51	BCP51	H6 - O40	0.008475	+0.036536	0.827615	-0.001793	0.187771			C-H···O	O30 - H57	0.006917	0.02356
	52	BCP52	C39 - O40	0.410040	+0.316503	0.068501	+0.717063	0.000001			C-H···O	H14 - O30	0.007169	0.02459
											C-H···O	O40 - H56	0.006171	0.022606
											C-H···O	O30 - H43	0.006499	0.025142
	N5										C-H···O	H43 - O60	0.009004	0.031931
	1	BCP1	O10 - H47	0.006357	+0.021910	0.150820	-0.001035	0.022274			C-H···O	O50 - H56	0.004252	0.015307
	2	BCP2	C1 - H2	0.269662	-0.887604	0.006337	+0.264606	0.000065			C-H···O	O30 - H46	0.009407	0.039054
	3	BCP3	C1 - C9	0.262938	-0.689387	0.053756	+0.237624	0.000134			C-H···O	H32 - O50	0.008686	0.038681
	4	BCP4	C1 - H3	0.269419	-0.880357	0.014317	+0.265515	0.000106			C-H···O	O10 - H52	0.00793	0.027064
	5	BCP5	C1 - H4	0.274650	-0.919380	0.008795	+0.272284	0.000146			C-H···O	O40 - H53	0.010756	0.040567
	6	BCP6	C5 - C9	0.262486	-0.687666	0.048901	+0.236683	0.000095			C-H···O	H22 - O60	0.007368	0.030171
	7	BCP7	C5 - H6	0.267887	-0.870192	0.010069	+0.263259	0.000101			C-H···O	H37 - O60	0.004541	0.014673
	8	BCP8	O10 - H34	0.008006	+0.029220	0.187176	-0.001388	0.024640			C-H···O	H56 - O80	0.006104	0.022239
	9	BCP9	C5 - H7	0.274800	-0.919941	0.007184	+0.272518	0.000149			C-H···O	H28 - O60	0.008244	0.034468
	10	BCP10	C5 - H8	0.271464	-0.898171	0.008284	+0.267459	0.000091			C-H···O	O10 - H62	0.008904	0.036611
	11	BCP11	C9 - O10	0.412186	+0.328698	0.073205	+0.722055	0.000002			C-H···O	O40 - H64	0.007454	0.031002
	12	BCP12	C11 - H14	0.275410	-0.927988	0.007889	+0.272574	0.000133			C-H···O	O40 - H77	0.006756	0.024711
	13	BCP13	C11 - H12	0.268641	-0.874729	0.013043	+0.264532	0.000126			C-H···O	O10 - H68	0.007411	0.026686
	14	BCP14	C11 - H13	0.269124	-0.883459	0.007126	+0.263890	0.000086			C-H···O	H64 - O80	0.004777	0.018277
	15	BCP15	H14 - H28	0.004925	+0.018672	1.071306	-0.000948	0.807830			C-H···O	H18 - O80	0.008424	0.03313
	16	BCP16	H28 - O50	0.008215	+0.028607	0.061111	-0.001331	0.011941			C-H···O	H47 - O80	0.007822	0.029434
	17	BCP17	C11 - C19	0.262805	-0.687862	0.053523	+0.237771	0.000084			C-H···O	H12 - O80	0.009856	0.041056
	18	BCP18	C15 - H16	0.269711	-0.889140	0.005879	+0.264373	0.000078			C-H···O	O50 - H77	0.006728	0.024179
	19	BCP19	C19 - O20	0.409588	+0.310791	0.066602	+0.716227	0.000000
	20	BCP20	C15 - C19	0.263257	-0.689558	0.055714	+0.238266	0.000143		Min			0.003847	0.012526
	21	BCP21	C19 - O30	0.007200	+0.027214	1.565184	-0.001289	0.184032		Max			0.010756	0.041438
	22	BCP22	C15 - H17	0.275115	-0.921682	0.010331	+0.272936	0.000152
	23	BCP23	C15 - H18	0.269698	-0.882864	0.015592	+0.266196	0.000121
	24	BCP24	O10 - H23	0.007295	+0.028115	0.036217	-0.001369	0.037036
	25	BCP25	O20 - H22	0.007298	+0.029086	0.246984	-0.001427	0.081904		N3	H···H	H4 - H24	0.004855	0.018507
	26	BCP26	H22 - C45	0.004883	+0.016940	2.045621	-0.000784	0.682449		N5	H···H	H14 - H28	0.004925	0.018672
	27	BCP27	H28 - H47	0.006199	+0.019775	0.280753	-0.000760	0.110173			H···H	H28 - H47	0.006199	0.019775
	28	BCP28	C21 - H22	0.267314	-0.870180	0.007323	+0.261899	0.000068		N6	H···H	H7 - H38	0.00511	0.01751
	29	BCP29	C21 - H23	0.272520	-0.905793	0.015580	+0.268792	0.000098			H···H	H24 - H56	0.004117	0.013559
	30	BCP30	C21 - H24	0.274283	-0.915040	0.010382	+0.271949	0.000159		N7	H···H	H7 - H22	0.006506	0.023532
	31	BCP31	O10 - H26	0.007866	+0.032428	0.129896	-0.001572	0.028331			H···H	H13 - H28	0.00412	0.012914
	32	BCP32	C21 - C29	0.262604	-0.686208	0.058701	+0.237374	0.000161			H···H	H24 - H44	0.003452	0.011845
	33	BCP33	C25 - H26	0.271313	-0.896663	0.016429	+0.266973	0.000092			H···H	H32 - H44	0.003827	0.011889
	34	BCP34	H13 - O30	0.007242	+0.028585	0.709510	-0.001437	0.166402			H···H	H17 - H67	0.006223	0.020169
	35	BCP35	C25 - C29	0.262877	-0.688121	0.058725	+0.237799	0.000150			H···H	H56 - H67	0.005918	0.019459
	36	BCP36	C29 - O30	0.410947	+0.304666	0.070401	+0.720183	0.000000		N8	H···H	H4 - H22	0.00475	0.017752
	37	BCP37	C25 - H28	0.266826	-0.871083	0.009861	+0.260547	0.000088			H···H	H14 - H24	0.00377	0.013018
	38	BCP38	C25 - H27	0.273556	-0.910098	0.009658	+0.270959	0.000177			H···H	H43 - H57	0.00461	0.016347
	39	BCP39	H16 - O30	0.008289	+0.034182	0.320080	-0.001663	0.109387			H···H	H38 - H44	0.004582	0.016273
	40	BCP40	H26 - H34	0.004992	+0.017564	0.597486	-0.000817	0.266810			H···H	H46 - H57	0.005879	0.019108
	41	BCP41	C31 - H34	0.275429	-0.927469	0.006826	+0.272794	0.000136			H···H	H12 - H46	0.004783	0.017549
	42	BCP42	C31 - H32	0.267547	-0.867707	0.010432	+0.263036	0.000122			H···H	H4 - H52	0.005248	0.018415
	43	BCP43	C31 - H33	0.270526	-0.892082	0.006029	+0.265916	0.000111			H···H	H58 - H62	0.006224	0.019945
	44	BCP44	C9 - O40	0.007683	+0.030937	0.999460	-0.001420	0.041972			H···H	H56 - H64	0.004722	0.016958
	45	BCP45	C31 - C39	0.263109	-0.690364	0.048960	+0.238173	0.000068			H···H	H52 - H62	0.005196	0.01749
	46	BCP46	H33 - O50	0.007709	+0.031883	1.934865	-0.001579	0.459435			H···H	H17 - H68	0.00406	0.014534
	47	BCP47	C39 - O50	0.008196	+0.033791	0.374672	-0.001554	0.017296			H···H	H64 - H76	0.005643	0.019956
	48	BCP48	C35 - H36	0.270440	-0.891929	0.007418	+0.265760	0.000077
	49	BCP49	C35 - C39	0.262634	-0.687592	0.052370	+0.236923	0.000104
	50	BCP50	C35 - H37	0.275026	-0.920935	0.008692	+0.272885	0.000150		Min			0.003452	0.011845
	51	BCP51	C35 - H38	0.269010	-0.878005	0.013990	+0.265120	0.000111		Max			0.006506	0.023532
	52	BCP52	O40 - C45	0.006015	+0.025611	1.586325	-0.001401	0.372323
	53	BCP53	H2 - O40	0.008047	+0.034339	0.680885	-0.001703	0.168402
	54	BCP54	H8 - O40	0.007816	+0.031791	1.267094	-0.001556	0.371953
	55	BCP55	C39 - O40	0.410595	+0.318501	0.069513	+0.718378	0.000001
	56	BCP56	O20 - C49	0.008710	+0.035769	0.270309	-0.001627	0.010868
	57	BCP57	O20 - H43	0.008193	+0.034694	1.255300	-0.001703	0.261921
	58	BCP58	C41 - H42	0.269039	-0.878467	0.013692	+0.265047	0.000103
	59	BCP59	C41 - H43	0.270349	-0.890639	0.007767	+0.265809	0.000075
	60	BCP60	H14 - O50	0.006427	+0.024093	0.068941	-0.001184	0.023635
	61	BCP61	C41 - C49	0.262943	-0.689672	0.051182	+0.237379	0.000104
	62	BCP62	C41 - H44	0.275027	-0.921067	0.008483	+0.272933	0.000150
	63	BCP63	C1 - H47	0.004768	+0.019070	0.521459	-0.001023	1.207559
	64	BCP64	C45 - C49	0.263671	-0.693470	0.048877	+0.239221	0.000100
	65	BCP65	C45 - H47	0.274280	-0.922912	0.006864	+0.270941	0.000131
	66	BCP66	C45 - H46	0.270806	-0.892386	0.008495	+0.266607	0.000108
	67	BCP67	C45 - H48	0.267122	-0.866422	0.004825	+0.261718	0.000100
	68	BCP68	H36 - O50	0.008375	+0.035697	0.773614	-0.001728	0.166780
	69	BCP69	C49 - O50	0.410256	+0.304890	0.064772	+0.718240	0.000001
	N6
	1	BCP1	O20 - H32	0.008592	+0.031377	0.131364	-0.001474	0.030020
	2	BCP2	C1 - H2	0.271541	-0.898032	0.009465	+0.267809	0.000088
	3	BCP3	C1 - H3	0.267473	-0.867405	0.008935	+0.262680	0.000095
	4	BCP4	C1 - H4	0.274534	-0.918161	0.007171	+0.272198	0.000141
	5	BCP5	C1 - C9	0.261843	-0.684860	0.051183	+0.235469	0.000102
	6	BCP6	C5 - H8	0.268154	-0.881047	0.003833	+0.262195	0.000082
	7	BCP7	C5 - H6	0.270582	-0.887995	0.016554	+0.267438	0.000127
	8	BCP8	C5 - C9	0.263040	-0.689293	0.060188	+0.237984	0.000205
	9	BCP9	O30 - H32	0.006768	+0.026317	0.852924	-0.001347	0.207223
	10	BCP10	C5 - H7	0.274342	-0.916394	0.012793	+0.271949	0.000144
	11	BCP11	H8 - O20	0.007057	+0.028696	0.394722	-0.001455	0.123091
	12	BCP12	O10 - H17	0.006585	+0.023274	0.227334	-0.001120	0.033068
	13	BCP13	C9 - O10	0.413177	+0.326188	0.078357	+0.724917	0.000001
	14	BCP14	C11 - C19	0.262965	-0.688523	0.056859	+0.237801	0.000142
	15	BCP15	C11 - H12	0.268869	-0.876858	0.016612	+0.264711	0.000100
	16	BCP16	C11 - H13	0.270266	-0.894563	0.009947	+0.264908	0.000055
	17	BCP17	O20 - H23	0.005837	+0.021954	0.919132	-0.001150	0.113043
	18	BCP18	C11 - H14	0.274035	-0.914012	0.009715	+0.271743	0.000187
	19	BCP19	H17 - C31	0.005601	+0.022257	0.118162	-0.001079	0.992929
	20	BCP20	C15 - H16	0.268844	-0.884126	0.007159	+0.262941	0.000072
	21	BCP21	C15 - C19	0.263855	-0.692059	0.056807	+0.240000	0.000125
	22	BCP22	C15 - H17	0.275141	-0.926702	0.009429	+0.272257	0.000158
	23	BCP23	C15 - H18	0.268762	-0.875723	0.015510	+0.264681	0.000133
	24	BCP24	H2 - O20	0.007479	+0.030253	0.541837	-0.001492	0.224216
	25	BCP25	C19 - O20	0.408294	+0.298221	0.063156	+0.713479	0.000001
	26	BCP26	C21 - H22	0.268184	-0.874348	0.010107	+0.262863	0.000148
	27	BCP27	C21 - H23	0.267840	-0.874907	0.009570	+0.262544	0.000110
	28	BCP28	H23 - O60	0.005813	+0.021833	1.460410	-0.001132	0.287917
	29	BCP29	C21 - H24	0.274331	-0.922335	0.005788	+0.270966	0.000120
	30	BCP30	O20 - H26	0.008734	+0.033310	0.206023	-0.001538	0.055050
	31	BCP31	C21 - C29	0.262927	-0.689748	0.051952	+0.237953	0.000081
	32	BCP32	C25 - H26	0.269321	-0.884946	0.005216	+0.264145	0.000072
	33	BCP33	C25 - C29	0.262425	-0.686199	0.055333	+0.236732	0.000136
	34	BCP34	C25 - H27	0.274782	-0.919402	0.010475	+0.272444	0.000146
	35	BCP35	C25 - H28	0.269951	-0.884385	0.015178	+0.266425	0.000114
	36	BCP36	H8 - O30	0.006849	+0.025509	0.073216	-0.001255	0.034336
	37	BCP37	C29 - O30	0.411360	+0.320997	0.073029	+0.720380	0.000001
	38	BCP38	O10 - C31	0.007040	+0.029617	16.519703	-0.001550	0.100176
	39	BCP39	H24 - C31	0.006258	+0.022658	0.370540	-0.000973	0.632890
	40	BCP40	C31 - H32	0.268734	-0.883417	0.011098	+0.263123	0.000080
	41	BCP41	O10 - H36	0.004242	+0.014419	0.087296	-0.000720	0.049987
	42	BCP42	C31 - H33	0.269064	-0.880269	0.015611	+0.263914	0.000119
	43	BCP43	H16 - O60	0.007985	+0.032473	0.098747	-0.001602	0.028120
	44	BCP44	C31 - H34	0.274305	-0.918430	0.008112	+0.271613	0.000185
	45	BCP45	H7 - H38	0.005110	+0.017510	0.541744	-0.000806	0.287271
	46	BCP46	O30 - H38	0.008413	+0.035292	0.364048	-0.001718	0.101817
	47	BCP47	C35 - H36	0.272588	-0.905815	0.015787	+0.269179	0.000093
	48	BCP48	C31 - C39	0.265731	-0.702561	0.057120	+0.242870	0.000148
	49	BCP49	C35 - C39	0.262799	-0.687614	0.059832	+0.237561	0.000197
	50	BCP50	C35 - H37	0.273347	-0.908641	0.013597	+0.270779	0.000142
	51	BCP51	C35 - H38	0.267977	-0.875789	0.003652	+0.262325	0.000053
	52	BCP52	H24 - O40	0.006809	+0.023323	0.316069	-0.001062	0.028221
	53	BCP53	C39 - O40	0.408459	+0.297316	0.059361	+0.713809	0.000005
	54	BCP54	H24 - C41	0.004708	+0.018757	0.239752	-0.000959	0.735965
	55	BCP55	O30 - H43	0.006548	+0.024206	0.188054	-0.001187	0.054400
	56	BCP56	O40 - H43	0.008369	+0.033115	0.182956	-0.001570	0.071189
	57	BCP57	C41 - H43	0.268711	-0.885424	0.005339	+0.262840	0.000062
	58	BCP58	C41 - H42	0.270630	-0.888160	0.017598	+0.267357	0.000112
	59	BCP59	C41 - H44	0.273449	-0.909692	0.012943	+0.271025	0.000159
	60	BCP60	C41 - C49	0.262635	-0.687623	0.059605	+0.237222	0.000192
	61	BCP61	O40 - H46	0.008995	+0.038925	0.282608	-0.001891	0.086768
	62	BCP62	C45 - H46	0.271854	-0.902622	0.007540	+0.267564	0.000090
	63	BCP63	C45 - C49	0.263205	-0.690186	0.052279	+0.238141	0.000096
	64	BCP64	C45 - H47	0.274949	-0.920730	0.007638	+0.272773	0.000153
	65	BCP65	C45 - H48	0.267803	-0.869723	0.012441	+0.263491	0.000112
	66	BCP66	H24 - O50	0.006200	+0.023699	0.733816	-0.001206	0.197553
	67	BCP67	C49 - O50	0.411175	+0.318895	0.070449	+0.720058	0.000002
	68	BCP68	C21 - C51	0.004830	+0.019885	2.886731	-0.001057	0.732336
	69	BCP69	C51 - H53	0.271585	-0.904612	0.012728	+0.266756	0.000057
	70	BCP70	O50 - H53	0.010205	+0.043657	0.081350	-0.002181	0.011699
	71	BCP71	C51 - H54	0.274125	-0.914660	0.008032	+0.271878	0.000192
	72	BCP72	C51 - C59	0.263566	-0.691421	0.057360	+0.238924	0.000135
	73	BCP73	C51 - H52	0.267418	-0.867135	0.015192	+0.262616	0.000099
	74	BCP74	H24 - H56	0.004117	+0.013559	2.402756	-0.000603	0.251761
	75	BCP75	H34 - C55	0.005225	+0.019008	0.894416	-0.000829	0.401288
	76	BCP76	C55 - H57	0.273760	-0.911943	0.014377	+0.270982	0.000157
	77	BCP77	O40 - H56	0.008639	+0.030385	0.027446	-0.001446	0.014303
	78	BCP78	O50 - H56	0.006202	+0.023427	0.241406	-0.001194	0.077774
	79	BCP79	C55 - H56	0.267082	-0.877450	0.005571	+0.260291	0.000079
	80	BCP80	H34 - O60	0.007418	+0.025706	0.154823	-0.001172	0.014762
	81	BCP81	C55 - C59	0.263761	-0.691470	0.063920	+0.239653	0.000227
	82	BCP82	C55 - H58	0.271449	-0.894974	0.018446	+0.268284	0.000122
	83	BCP83	H13 - O60	0.010202	+0.039614	0.060659	-0.001859	0.023124
	84	BCP84	C59 - O60	0.408816	+0.301077	0.063555	+0.714672	0.000001
	N7
	1	BCP1	C1 - H2	0.268593	-0.880396	0.010583	+0.263277	0.000065
	2	BCP2	C1 - H3	0.269881	-0.890419	0.012953	+0.264916	0.000074
	3	BCP3	C1 - C9	0.265492	-0.700675	0.055327	+0.242431	0.000131
	4	BCP4	C1 - H4	0.274692	-0.918209	0.008487	+0.272594	0.000150
	5	BCP5	C5 - C9	0.264318	-0.696207	0.052963	+0.240578	0.000079
	6	BCP6	H3 - O50	0.007261	+0.027281	0.063994	-0.001302	0.016827
	7	BCP7	C5 - H6	0.267513	-0.877062	0.011363	+0.261186	0.000069
	8	BCP8	C5 - H7	0.275252	-0.922237	0.007778	+0.273105	0.000119
	9	BCP9	H2 - O70	0.006883	+0.029002	0.252466	-0.001479	0.047197
	10	BCP10	C5 - H8	0.269719	-0.885431	0.010011	+0.265106	0.000093
	11	BCP11	C9 - O10	0.406284	+0.285409	0.054409	+0.708749	0.000000
	12	BCP12	O10 - C19	0.009485	+0.039349	1.918763	-0.001702	0.176002
	13	BCP13	C11 - C19	0.263133	-0.691308	0.054942	+0.237619	0.000131
	14	BCP14	C11 - H12	0.269203	-0.879603	0.014882	+0.265025	0.000090
	15	BCP15	O10 - H13	0.008104	+0.033848	1.749850	-0.001637	0.294554
	16	BCP16	C11 - H13	0.269134	-0.883717	0.009045	+0.264219	0.000063
	17	BCP17	C11 - H14	0.274353	-0.917157	0.008154	+0.272034	0.000155
	18	BCP18	C11 - H22	0.004655	+0.016313	0.857688	-0.000734	0.048970
	19	BCP19	C15 - C19	0.262757	-0.688615	0.047592	+0.237677	0.000084
	20	BCP20	C15 - H16	0.273784	-0.911746	0.007119	+0.271011	0.000158
	21	BCP21	H17 - O70	0.006323	+0.021330	0.024963	-0.000976	0.009740
	22	BCP22	C15 - H17	0.274523	-0.923413	0.006904	+0.271397	0.000140
	23	BCP23	C15 - H18	0.266281	-0.859811	0.001954	+0.261142	0.000115
	24	BCP24	H7 - O20	0.009276	+0.035719	0.027420	-0.001686	0.023816
	25	BCP25	C19 - O20	0.410358	+0.314229	0.066686	+0.717988	0.000004
	26	BCP26	O20 - H67	0.006458	+0.020735	0.039265	-0.000903	0.002330
	27	BCP27	H7 - H22	0.006506	+0.023532	0.851082	-0.001035	0.646833
	28	BCP28	O10 - H22	0.007152	+0.027169	0.938106	-0.001313	0.193876
	29	BCP29	O20 - H22	0.003847	+0.012526	0.672678	-0.000564	0.039124
	30	BCP30	C21 - H22	0.267558	-0.875744	0.006641	+0.261852	0.000096
	31	BCP31	C21 - H24	0.274712	-0.924809	0.007495	+0.271319	0.000125
	32	BCP32	C21 - H23	0.268149	-0.871928	0.012308	+0.263675	0.000129
	33	BCP33	H24 - H44	0.003452	+0.011845	0.825499	-0.000582	0.213329
	34	BCP34	O10 - C29	0.007532	+0.030348	0.974009	-0.001459	0.055470
	35	BCP35	O10 - H28	0.009008	+0.036928	0.277193	-0.001707	0.087018
	36	BCP36	H13 - H28	0.004120	+0.012914	0.135585	-0.000494	0.048765
	37	BCP37	C21 - C29	0.262494	-0.687136	0.052660	+0.237118	0.000078
	38	BCP38	C25 - H26	0.270805	-0.890478	0.015381	+0.267815	0.000126
	39	BCP39	C25 - C29	0.262432	-0.685965	0.057556	+0.236704	0.000175
	40	BCP40	C25 - H27	0.274751	-0.919036	0.012310	+0.272331	0.000133
	41	BCP41	C25 - H28	0.268617	-0.880478	0.002871	+0.263214	0.000073
	42	BCP42	C29 - O30	0.411663	+0.326360	0.071081	+0.720786	0.000001
	43	BCP43	O30 - C49	0.007993	+0.035196	1.942824	-0.001690	0.185591
	44	BCP44	H6 - H32	0.004714	+0.014866	0.333122	-0.000624	0.165300
	45	BCP45	C31 - C39	0.263971	-0.692794	0.063306	+0.239777	0.000227
	46	BCP46	H32 - O50	0.005925	+0.021065	0.247026	-0.001025	0.111547
	47	BCP47	H44 - O60	0.008652	+0.036164	0.099649	-0.001876	0.003300
	48	BCP48	C31 - H32	0.266979	-0.875595	0.007004	+0.260433	0.000078
	49	BCP49	C31 - H33	0.271246	-0.894143	0.018070	+0.267950	0.000113
	50	BCP50	C31 - H34	0.274056	-0.914274	0.013089	+0.271379	0.000154
	51	BCP51	H3 - H38	0.004537	+0.016126	1.976369	-0.000802	0.855412
	52	BCP52	H8 - C39	0.007308	+0.024265	1.199334	-0.000915	0.292629
	53	BCP53	C35 - H37	0.273892	-0.916118	0.007375	+0.270912	0.000177
	54	BCP54	C35 - H38	0.272099	-0.906835	0.012875	+0.267617	0.000070
	55	BCP55	C35 - H36	0.266382	-0.860229	0.011717	+0.261262	0.000099
	56	BCP56	H37 - O70	0.005689	+0.020457	0.195703	-0.001028	0.046982
	57	BCP57	C35 - C39	0.263433	-0.690614	0.056122	+0.238819	0.000102
	58	BCP58	H38 - O50	0.009674	+0.041438	0.086761	-0.002091	0.012026
	59	BCP59	O40 - H57	0.007182	+0.025132	0.075734	-0.001184	0.013924
	60	BCP60	O40 - H63	0.008385	+0.032440	0.435763	-0.001531	0.119453
	61	BCP61	C39 - O40	0.409072	+0.295397	0.064176	+0.715643	0.000001
	62	BCP62	C41 - C49	0.263342	-0.692083	0.048002	+0.238409	0.000085
	63	BCP63	C41 - H42	0.271829	-0.898541	0.007768	+0.268584	0.000137
	64	BCP64	C41 - H43	0.266191	-0.858658	0.003186	+0.260941	0.000115
	65	BCP65	H32 - H44	0.003827	+0.011889	0.431739	-0.000469	0.065306
	66	BCP66	C41 - H44	0.275092	-0.928568	0.007544	+0.271922	0.000141
	67	BCP67	H32 - O60	0.006707	+0.023353	0.076206	-0.001107	0.030971
	68	BCP68	O30 - H48	0.008435	+0.037709	0.542311	-0.001891	0.097639
	69	BCP69	H6 - O50	0.008309	+0.029764	0.028833	-0.001392	0.025100
	70	BCP70	C45 - C49	0.263138	-0.689955	0.056723	+0.237800	0.000141
	71	BCP71	C45 - H46	0.269847	-0.883934	0.015764	+0.266493	0.000112
	72	BCP72	C45 - H47	0.274937	-0.920384	0.010681	+0.272772	0.000142
	73	BCP73	C45 - H48	0.269587	-0.886577	0.005670	+0.264527	0.000069
	74	BCP74	C49 - O50	0.410895	+0.321228	0.066958	+0.719052	0.000002
	75	BCP75	C51 - H53	0.268588	-0.882850	0.010858	+0.262795	0.000060
	76	BCP76	O20 - H53	0.008349	+0.030982	0.025496	-0.001485	0.014395
	77	BCP77	H24 - C51	0.004655	+0.019043	0.184826	-0.000997	0.383324
	78	BCP78	H7 - C59	0.006696	+0.023457	1.823447	-0.000941	0.251739
	79	BCP79	C51 - H54	0.274663	-0.918755	0.008502	+0.272473	0.000159
	80	BCP80	C51 - H52	0.269038	-0.877821	0.016222	+0.264891	0.000098
	81	BCP81	H24 - O60	0.006858	+0.024179	0.184068	-0.001144	0.028398
	82	BCP82	C51 - C59	0.262244	-0.684919	0.058094	+0.236391	0.000163
	83	BCP83	O20 - H56	0.006769	+0.026810	0.085483	-0.001326	0.021138
	84	BCP84	C55 - H56	0.270761	-0.894855	0.010651	+0.266112	0.000101
	85	BCP85	C55 - C59	0.262861	-0.687713	0.053541	+0.237874	0.000088
	86	BCP86	C55 - H57	0.274583	-0.924073	0.007753	+0.271348	0.000159
	87	BCP87	C55 - H58	0.266721	-0.862220	0.009274	+0.261713	0.000112
	88	BCP88	C59 - O60	0.411674	+0.324834	0.073825	+0.721141	0.000002
	89	BCP89	C61 - H63	0.270043	-0.889922	0.007016	+0.265068	0.000065
	90	BCP90	H8 - O70	0.009172	+0.034682	0.229512	-0.001571	0.063466
	91	BCP91	C61 - C69	0.262664	-0.687597	0.053819	+0.237082	0.000128
	92	BCP92	C61 - H62	0.269333	-0.880053	0.015004	+0.265592	0.000108
	93	BCP93	C61 - H64	0.274837	-0.919820	0.009511	+0.272631	0.000153
	94	BCP94	C65 - H67	0.274705	-0.923770	0.007056	+0.271663	0.000149
	95	BCP95	C65 - C69	0.262775	-0.688536	0.050111	+0.237642	0.000076
	96	BCP96	H17 - H67	0.006223	+0.020169	0.206381	-0.000785	0.094325
	97	BCP97	O40 - H66	0.008523	+0.036679	0.532874	-0.001763	0.172260
	98	BCP98	H56 - H67	0.005918	+0.019459	0.300777	-0.000802	0.159928
	99	BCP99	C65 - H66	0.270748	-0.893909	0.007031	+0.266085	0.000105
	100	BCP100	C65 - H68	0.267165	-0.865155	0.010427	+0.262435	0.000113
	101	BCP101	C69 - O70	0.410802	+0.311437	0.070537	+0.719507	0.000003
	N8
	1	BCP1	C1 - H2	0.272192	-0.903623	0.007228	+0.268249	0.000103
	2	BCP2	C1 - H4	0.273753	-0.914660	0.006855	+0.271181	0.000147
	3	BCP3	C1 - H3	0.267422	-0.867593	0.008200	+0.262449	0.000099
	4	BCP4	O10 - H58	0.007101	+0.023644	0.051157	-0.001035	0.026138
	5	BCP5	C1 - C9	0.263294	-0.692320	0.047958	+0.238176	0.000090
	6	BCP6	C5 - C9	0.263232	-0.690840	0.053598	+0.238053	0.000133
	7	BCP7	C5 - H6	0.269573	-0.881960	0.014838	+0.265695	0.000103
	8	BCP8	C9 - O20	0.009774	+0.039874	0.493632	-0.001708	0.031223
	9	BCP9	C5 - H7	0.274463	-0.917609	0.009563	+0.272104	0.000157
	10	BCP10	C19 - H58	0.006136	+0.020535	0.191988	-0.000819	0.219163
	11	BCP11	C5 - H8	0.269813	-0.888458	0.006812	+0.264758	0.000065
	12	BCP12	C9 - O10	0.410946	+0.317731	0.067960	+0.719348	0.000003
	13	BCP13	C11 - H12	0.272499	-0.908643	0.011765	+0.268294	0.000084
	14	BCP14	C11 - H13	0.265765	-0.855849	0.008701	+0.260493	0.000111
	15	BCP15	C11 - H14	0.274589	-0.923551	0.007865	+0.271265	0.000172
	16	BCP16	C11 - H57	0.005594	+0.020805	0.548181	-0.000981	0.208824
	17	BCP17	O10 - H17	0.006169	+0.024353	0.144541	-0.001268	0.234612
	18	BCP18	C11 - C19	0.263701	-0.691212	0.054336	+0.239730	0.000089
	19	BCP19	C15 - H18	0.267229	-0.875988	0.011682	+0.261000	0.000067
	20	BCP20	C15 - H16	0.269704	-0.883524	0.017043	+0.265428	0.000105
	21	BCP21	C15 - C19	0.262956	-0.689214	0.059685	+0.237846	0.000158
	22	BCP22	C15 - H17	0.274396	-0.917887	0.008267	+0.272100	0.000166
	23	BCP23	H8 - O20	0.008340	+0.033373	3.303113	-0.001589	0.386843
	24	BCP24	C19 - O20	0.408892	+0.301277	0.063801	+0.714870	0.000001
	25	BCP25	H4 - H22	0.004750	+0.017752	1.455436	-0.000935	0.644549
	26	BCP26	H14 - H24	0.003770	+0.013018	3.056825	-0.000589	0.084819
	27	BCP27	O20 - H24	0.008156	+0.028846	0.022681	-0.001388	0.008821
	28	BCP28	C21 - H22	0.271380	-0.896315	0.008937	+0.267759	0.000111
	29	BCP29	C21 - H24	0.274397	-0.924102	0.008097	+0.270778	0.000124
	30	BCP30	C21 - H23	0.266309	-0.859422	0.004654	+0.261063	0.000106
	31	BCP31	C21 - C29	0.262918	-0.689672	0.049957	+0.237804	0.000084
	32	BCP32	C25 - H26	0.269508	-0.881196	0.015664	+0.265758	0.000105
	33	BCP33	C29 - O60	0.006699	+0.027696	10.074626	-0.001344	0.140955
	34	BCP34	C25 - C29	0.262896	-0.688765	0.056474	+0.237473	0.000150
	35	BCP35	O30 - H57	0.006917	+0.023560	0.241296	-0.001087	0.026695
	36	BCP36	C25 - H27	0.274652	-0.918622	0.009929	+0.272437	0.000151
	37	BCP37	C25 - H28	0.269405	-0.886626	0.007080	+0.264082	0.000062
	38	BCP38	H14 - O30	0.007169	+0.024590	0.051775	-0.001138	0.012789
	39	BCP39	C29 - O30	0.411487	+0.318471	0.071245	+0.720906	0.000002
	40	BCP40	C31 - H32	0.269544	-0.887038	0.005831	+0.264360	0.000069
	41	BCP41	O40 - H56	0.006171	+0.022606	0.140424	-0.001120	0.062287
	42	BCP42	C31 - C39	0.263158	-0.690202	0.056320	+0.237968	0.000144
	43	BCP43	C31 - H33	0.269573	-0.881719	0.015422	+0.265923	0.000107
	44	BCP44	C31 - H34	0.274749	-0.919727	0.010135	+0.272452	0.000145
	45	BCP45	C35 - C39	0.262399	-0.688158	0.047821	+0.236506	0.000104
	46	BCP46	C39 - O40	0.412382	+0.327843	0.071312	+0.722488	0.000002
	47	BCP47	C35 - H36	0.266861	-0.863454	0.004439	+0.261717	0.000097
	48	BCP48	C35 - H37	0.273561	-0.915217	0.007315	+0.270422	0.000142
	49	BCP49	C39 - O50	0.008977	+0.039118	0.667572	-0.001779	0.051883
	50	BCP50	C35 - H38	0.272586	-0.904027	0.007818	+0.269503	0.000103
	51	BCP51	O30 - H43	0.006499	+0.025142	0.902933	-0.001279	0.202485
	52	BCP52	H43 - H57	0.004610	+0.016347	1.304490	-0.000756	0.279492
	53	BCP53	H43 - O60	0.009004	+0.031931	0.067997	-0.001507	0.013622
	54	BCP54	O50 - H56	0.004252	+0.015307	3.955517	-0.000802	1.436302
	55	BCP55	H38 - H44	0.004582	+0.016273	0.150501	-0.000780	0.210984
	56	BCP56	H46 - H57	0.005879	+0.019108	0.484181	-0.000771	0.296925
	57	BCP57	C41 - H42	0.271557	-0.896574	0.017957	+0.268041	0.000105
	58	BCP58	C55 - H57	0.272991	-0.910932	0.009802	+0.269517	0.000165
	59	BCP59	C41 - H43	0.267015	-0.873945	0.006869	+0.260537	0.000066
	60	BCP60	C41 - H44	0.273441	-0.909014	0.013156	+0.270983	0.000160
	61	BCP61	H12 - H46	0.004783	+0.017549	2.208159	-0.000907	0.367485
	62	BCP62	O30 - H46	0.009407	+0.039054	0.100118	-0.001931	0.012566
	63	BCP63	C41 - C49	0.262924	-0.688500	0.063323	+0.237814	0.000199
	64	BCP64	C45 - H46	0.272728	-0.909591	0.012435	+0.268801	0.000092
	65	BCP65	C45 - C49	0.263518	-0.690838	0.055168	+0.239184	0.000098
	66	BCP66	C45 - H47	0.275349	-0.926486	0.007129	+0.272740	0.000150
	67	BCP67	C45 - H48	0.265601	-0.854952	0.007634	+0.260253	0.000113
	68	BCP68	H32 - O50	0.008686	+0.038681	0.719592	-0.001910	0.177083
	69	BCP69	C49 - O50	0.409755	+0.311827	0.064637	+0.716479	0.000001
	70	BCP70	H4 - H52	0.005248	+0.018415	0.995123	-0.000848	0.250773
	71	BCP71	O10 - H52	0.007930	+0.027064	0.032791	-0.001201	0.016711
	72	BCP72	O40 - H53	0.010756	+0.040567	0.046790	-0.001876	0.025048
	73	BCP73	C51 - H52	0.269186	-0.883339	0.016709	+0.264228	0.000084
	74	BCP74	C51 - H53	0.269619	-0.889147	0.011995	+0.264108	0.000050
	75	BCP75	C51 - C59	0.263867	-0.691423	0.059905	+0.239824	0.000141
	76	BCP76	C51 - H54	0.274161	-0.914246	0.010135	+0.271911	0.000173
	77	BCP77	C55 - H58	0.268064	-0.876433	0.015672	+0.262701	0.000079
	78	BCP78	H22 - O60	0.007368	+0.030171	0.800254	-0.001511	0.329739
	79	BCP79	C55 - H56	0.266926	-0.876976	0.010742	+0.259884	0.000113
	80	BCP80	H37 - O60	0.004541	+0.014673	0.641375	-0.000664	0.307958
	81	BCP81	H56 - O80	0.006104	+0.022239	0.102632	-0.001100	0.081493
	82	BCP82	H58 - H62	0.006224	+0.019945	0.410126	-0.000771	0.209054
	83	BCP83	C55 - C59	0.264121	-0.694514	0.056572	+0.240311	0.000114
	84	BCP84	H28 - O60	0.008244	+0.034468	0.367310	-0.001690	0.118484
	85	BCP85	C59 - O60	0.407107	+0.281775	0.059164	+0.711209	0.000001
	86	BCP86	O10 - H62	0.008904	+0.036611	0.102033	-0.001836	0.006047
	87	BCP87	H18 - C69	0.004034	+0.014014	0.195614	-0.000629	0.023965
	88	BCP88	H56 - H64	0.004722	+0.016958	3.560481	-0.000854	0.659954
	89	BCP89	O40 - H64	0.007454	+0.031002	0.073314	-0.001563	0.027395
	90	BCP90	H52 - H62	0.005196	+0.017490	0.743732	-0.000754	0.359793
	91	BCP91	C61 - H62	0.271353	-0.898383	0.012098	+0.267130	0.000105
	92	BCP92	H17 - H68	0.004060	+0.014534	1.078645	-0.000753	0.456442
	93	BCP93	C65 - C69	0.261901	-0.683730	0.055778	+0.235703	0.000114
	94	BCP94	C61 - H63	0.265919	-0.857347	0.009071	+0.260435	0.000131
	95	BCP95	O40 - H77	0.006756	+0.024711	0.201701	-0.001205	0.045871
	96	BCP96	C61 - H64	0.275619	-0.931040	0.008685	+0.272833	0.000175
	97	BCP97	O10 - H68	0.007411	+0.026686	0.021555	-0.001249	0.014759
	98	BCP98	C61 - C69	0.263170	-0.689514	0.055010	+0.238654	0.000079
	99	BCP99	C65 - H66	0.268037	-0.871559	0.014094	+0.263591	0.000097
	100	BCP100	C65 - H67	0.275116	-0.921580	0.007274	+0.273023	0.000155
	101	BCP101	C65 - H68	0.269851	-0.889504	0.012926	+0.264958	0.000075
	102	BCP102	H64 - O80	0.004777	+0.018277	0.527369	-0.000980	0.134375
	103	BCP103	C69 - O70	0.411674	+0.326521	0.074038	+0.720898	0.000001
	104	BCP104	H18 - O80	0.008424	+0.033130	0.117274	-0.001565	0.054202
	105	BCP105	O70 - C79	0.008905	+0.036555	0.931117	-0.001626	0.048825
	106	BCP106	H47 - O80	0.007822	+0.029434	0.065748	-0.001396	0.026007
	107	BCP107	C71 - C79	0.263370	-0.692209	0.048417	+0.238144	0.000087
	108	BCP108	C71 - H72	0.267582	-0.868349	0.010427	+0.263140	0.000107
	109	BCP109	C71 - H73	0.271993	-0.902087	0.006769	+0.268093	0.000106
	110	BCP110	H12 - O80	0.009856	+0.041056	0.057932	-0.002034	0.014467
	111	BCP111	C71 - H74	0.275071	-0.921626	0.006459	+0.272921	0.000147
	112	BCP112	O50 - H77	0.006728	+0.024179	0.061265	-0.001171	0.024379
	113	BCP113	C75 - H77	0.275614	-0.933255	0.007200	+0.272567	0.000107
	114	BCP114	H64 - H76	0.005643	+0.019956	0.404224	-0.000875	0.789023
	115	BCP115	C75 - C79	0.263569	-0.691672	0.052905	+0.239173	0.000104
	116	BCP116	C79 - O80	0.409802	+0.314398	0.063374	+0.716359	0.000002
	117	BCP117	C75 - H76	0.267701	-0.873375	0.004363	+0.262123	0.000081
	118	BCP118	C75 - H78	0.269220	-0.879179	0.013193	+0.265531	0.000138
