# Supplementary material for: Comprehensive Modeling of Acetone Clusters: QTAIM Analysis and QCE Study
Source: J Comput Chem. 2026 Apr 20;47:e70380. doi: 10.1002/jcc.70380 (PMC13094332; doi:10.1002/jcc.70380)
Supplement: Supplementary file 1 — Data S1: Additional data include optimized geometries of all acetone clusters reported in this work, as well as QTAIM analysis data of the most stable acetone cluster structures. [file JCC-47-0-s001.zip › Supporting_information/geometries_completes.txt]

*************************************************************************
#     Benchmark of DFT Methods and QTAIM Analysis of Acetone            #
#   Clusters: Structure, Stability and Non-Covalent Interactions        #
#                                                                       #
#                                                                       #
#    Authors :   J. Baikété, A. Malloum and J. Conradie                 #
#  ...................................................................  #
#       Cartesian coordinates of all the proposed isomers of            #
#       Acetone at MN12SX-D3/def2-TVZP level of theory.                 #
*************************************************************************


Cartesian coordinates of : AC1_1
---------------------------------------------------
Atomic number (AN)    and     Cartesian coordinates
AN         X            Y             Z
---------------------------------------------------
6          0.000000     1.280769     -0.609550   
1          -0.877413    1.317158     -1.262401   
1          0.877413     1.317158     -1.262401   
1          0.000000     2.142434     0.056824    
6          -0.000000    -1.280769    -0.609550   
1          0.877413     -1.317158    -1.262401   
1          -0.000000    -2.142434    0.056824    
1          -0.877413    -1.317158    -1.262401   
6          0.000000     0.000000     0.188285    
8          0.000000     0.000000     1.390106    

===================================================

Cartesian coordinates of : AC2_1
---------------------------------------------------
Atomic number (AN)    and     Cartesian coordinates
AN         X            Y             Z
---------------------------------------------------
6          1.991623     -1.224851    0.409240    
1          1.374401     -1.309313    1.310274    
1          3.029443     -1.115820    0.734757    
1          1.877402     -2.124373    -0.194907   
6          1.792749     1.322067     0.285137    
1          2.854513     1.439314     0.519162    
1          1.464353     2.129712     -0.368963   
1          1.244565     1.365899     1.232205    
6          1.534153     -0.014252    -0.358072   
8          0.955268     -0.110392    -1.412876   
6          -1.792764    1.322058     -0.285143   
1          -2.854519    1.439279     -0.519217   
1          -1.244539    1.365902     -1.232188   
1          -1.464412    2.129712     0.368968    
6          -1.991610    -1.224862    -0.409234   
1          -1.374410    -1.309303    -1.310285   
1          -1.877348    -2.124385    0.194905    
1          -3.029442    -1.115859    -0.734722   
6          -1.534154    -0.014255    0.358073    
8          -0.955267    -0.110383    1.412877    

===================================================

Cartesian coordinates of : AC2_2
---------------------------------------------------
Atomic number (AN)    and     Cartesian coordinates
AN         X            Y             Z
---------------------------------------------------
6          -1.901376    1.278923     -0.347854   
1          -2.956082    1.281449     -0.635660   
1          -1.312454    1.341979     -1.269230   
1          -1.682825    2.138460     0.285331    
6          -1.901377    -1.278922    -0.347854   
1          -1.312454    -1.341979    -1.269230   
1          -1.682826    -2.138460    0.285330    
1          -2.956082    -1.281448    -0.635660   
6          -1.538965    -0.000000    0.357730    
8          -0.952319    -0.000000    1.412739    
6          1.901377     -1.278922    0.347854    
1          1.312454     -1.341979    1.269230    
1          2.956082     -1.281448    0.635660    
1          1.682826     -2.138460    -0.285330   
6          1.901376     1.278923     0.347854    
1          2.956082     1.281449     0.635660    
1          1.682825     2.138460     -0.285331   
1          1.312454     1.341979     1.269230    
6          1.538965     -0.000000    -0.357730   
8          0.952319     -0.000000    -1.412739   

===================================================

Cartesian coordinates of : AC3_1
---------------------------------------------------
Atomic number (AN)    and     Cartesian coordinates
AN         X            Y             Z
---------------------------------------------------
6          -0.625910    1.505285     -1.389349   
1          -0.231084    2.393770     -1.895338   
1          -1.631173    1.324668     -1.775574   
1          0.022436     0.653750     -1.605981   
6          -1.803748    2.610036     0.595406    
1          -2.711883    2.001603     0.535360    
1          -1.633047    2.913095     1.627899    
1          -1.955294    3.486335     -0.041014   
6          -0.662217    1.773615     0.091789    
8          0.189316     1.343987     0.834184    
6          -1.503734    -2.361992    -1.045164   
1          -1.582549    -3.396144    -0.698077   
1          -0.466987    -2.216386    -1.368003   
1          -2.184129    -2.191045    -1.878784   
6          -1.038796    -1.633885    1.358218    
1          0.029551     -1.724046    1.140376    
1          -1.213412    -0.818101    2.058889    
1          -1.358468    -2.582466    1.801851    
6          -1.789736    -1.401839    0.076080    
8          -2.565128    -0.484748    -0.053166   
6          2.912716     0.829627     -0.786688   
1          4.004754     0.759465     -0.820746   
1          2.660963     1.693127     -0.165297   
1          2.527340     0.965470     -1.797018   
6          2.683084     -0.652602    1.280650    
1          2.057294     0.021021     1.875604    
1          2.474547     -1.684769    1.562774    
1          3.726392     -0.406596    1.493472    
6          2.349152     -0.420967    -0.167865   
8          1.668298     -1.193792    -0.797123   

===================================================

Cartesian coordinates of : AC3_2
---------------------------------------------------
Atomic number (AN)    and     Cartesian coordinates
AN         X            Y             Z
---------------------------------------------------
6          -0.516658    -1.850080    -1.378870   
1          -1.507536    -1.728781    -1.818447   
1          -0.078559    -2.773044    -1.776057   
1          0.117481     -1.006432    -1.655200   
6          -1.822575    -2.623540    0.682256    
1          -2.039133    -3.555609    0.152080    
1          -1.706716    -2.812340    1.749087    
1          -2.667021    -1.948790    0.512222    
6          -0.592644    -1.969622    0.119749    
8          0.303502     -1.580709    0.831597    
6          -1.582433    2.684428     -0.882370   
1          -0.540756    2.855427     -1.171433   
1          -1.917535    3.571034     -0.336174   
1          -2.193423    2.531968     -1.771351   
6          -1.019630    1.621472     1.377090    
1          -1.796956    1.998464     2.051266    
1          -0.675251    0.653425     1.745546    
1          -0.200807    2.342554     1.373033    
6          -1.619657    1.471751     0.003736    
8          -2.123151    0.434874     -0.354627   
6          2.494942     0.696057     1.292587    
1          3.576561     0.661815     1.446095    
1          2.056083     -0.138666    1.848390    
1          2.091726     1.634585     1.671834    
6          2.882593     -0.579412    -0.884779   
1          2.698806     -1.529841    -0.375532   
1          2.553969     -0.641710    -1.921975   
1          3.960229     -0.392655    -0.850414   
6          2.147011     0.515808     -0.160165   
8          1.325042     1.205514     -0.713017   

===================================================

Cartesian coordinates of : AC3_3
---------------------------------------------------
Atomic number (AN)    and     Cartesian coordinates
AN         X            Y             Z
---------------------------------------------------
6          -2.600960    -0.979602    -1.327288   
1          -3.337062    -1.787007    -1.378681   
1          -1.612429    -1.440275    -1.430110   
1          -2.769718    -0.270714    -2.137731   
6          -2.533176    -1.157257    1.222312    
1          -1.543841    -1.627351    1.202857    
1          -2.650837    -0.567197    2.131093    
1          -3.271485    -1.964018    1.203245    
6          -2.674549    -0.281528    0.004978    
8          -2.810652    0.913360     0.092475    
6          2.375815     -1.200881    1.325808    
1          2.861580     -0.224263    1.423631    
1          3.150426     -1.962769    1.449615    
1          1.614929     -1.313646    2.098220    
6          2.699428     -1.221101    -1.211198   
1          3.517823     -1.936709    -1.095855   
1          2.166186     -1.404999    -2.143349   
1          3.142628     -0.219735    -1.232412   
6          1.758182     -1.292894    -0.042024   
8          0.561705     -1.387138    -0.193091   
6          0.142946     1.616654     1.325343    
1          -0.249683    0.594131     1.379506    
1          -0.724301    2.278648     1.372304    
1          0.816975     1.789654     2.164551    
6          0.054861     1.799054     -1.231548   
1          -0.823867    2.437068     -1.117604   
1          0.665788     2.112871     -2.077781   
1          -0.321269    0.785599     -1.415398   
6          0.882840     1.758919     0.022889    
8          2.090927     1.782845     -0.015849   

===================================================

Cartesian coordinates of : AC4_1
---------------------------------------------------
Atomic number (AN)    and     Cartesian coordinates
AN         X            Y             Z
---------------------------------------------------
6          4.282830     0.696049     -0.784929   
1          5.349117     0.446630     -0.776668   
1          4.153750     1.607232     -0.196036   
1          3.958783     0.860085     -1.812266   
6          3.695519     -0.635350    1.315053    
1          3.214201     0.198330     1.836500    
1          3.244621     -1.575640    1.633269    
1          4.756181     -0.617394    1.579997    
6          3.504391     -0.430598    -0.163175   
8          2.771241     -1.134784    -0.814538   
6          -3.695455    0.635433     -1.315033   
1          -4.756110    0.617489     -1.580010   
1          -3.214122    -0.198225    -1.836503   
1          -3.244547    1.575736     -1.633198   
6          -4.282874    -0.696015    0.784885    
1          -4.153823    -1.607182    0.195959    
1          -3.958858    -0.860107    1.812223    
1          -5.349149    -0.446545    0.776609    
6          -3.504369    0.430617     0.163192    
8          -2.771197    1.134744     0.814595    
6          0.153592     -3.263140    -0.360789   
1          0.217939     -3.944033    0.493543    
1          1.175764     -2.950566    -0.598381   
1          -0.296119    -3.776148    -1.210091   
6          -0.136525    -1.231677    1.162177    
1          0.820804     -0.782576    0.871322    
1          -0.845073    -0.445180    1.427978    
1          0.065885     -1.869234    2.027688    
6          -0.651923    -2.050935    0.011797    
8          -1.649914    -1.737410    -0.595003   
6          0.136520     1.231623     -1.162170   
1          -0.065907    1.869162     -2.027691   
1          -0.820798    0.782503     -0.871308   
1          0.845085     0.445139     -1.427960   
6          -0.153608    3.263133     0.360732    
1          -1.175798    2.950584     0.598287    
1          0.296076     3.776147     1.210045    
1          -0.217903    3.944013     -0.493615   
6          0.651900     2.050908     -0.011800   
8          1.649873     1.737386     0.595029    

===================================================

Cartesian coordinates of : AC4_10
---------------------------------------------------
Atomic number (AN)    and     Cartesian coordinates
AN         X            Y             Z
---------------------------------------------------
6          3.275167     0.237892     1.710117    
1          4.166812     0.742665     2.093131    
1          3.461443     -0.839524    1.760812    
1          2.410858     0.491576     2.324445    
6          4.151512     0.341889     -0.689036   
1          4.286686     -0.742377    -0.756540   
1          3.913839     0.742778     -1.673777   
1          5.090597     0.766378     -0.323491   
6          3.032401     0.617607     0.275289    
8          1.983891     1.098405     -0.086756   
6          -0.223291    3.072397     -1.110224   
1          0.760484     3.287922     -0.686850   
1          -0.838011    3.970229     -0.988495   
1          -0.129619    2.832754     -2.168672   
6          -0.916266    2.052640     1.131676    
1          -1.284267    3.039293     1.426744    
1          -1.538879    1.266951     1.563490    
1          0.105786     1.962006     1.514354    
6          -0.855904    1.930043     -0.365890   
8          -1.297738    0.963484     -0.942366   
6          -4.227804    0.456267     0.103997    
1          -5.270124    0.126729     0.034806    
1          -3.958233    0.894861     -0.859413   
1          -4.144036    1.198338     0.898308    
6          -3.142602    -1.699701    -0.730769   
1          -2.493160    -1.213595    -1.466345   
1          -2.673135    -2.616481    -0.372606   
1          -4.086049    -1.933100    -1.232120   
6          -3.356817    -0.735800    0.405444    
8          -2.871754    -0.911420    1.494318    
6          0.597611     -1.825549    -1.627192   
1          0.255156     -0.794038    -1.765843   
1          -0.290211    -2.461605    -1.700421   
1          1.314612     -2.096727    -2.401474   
6          0.320745     -1.641817    0.900684    
1          -0.549959    -2.304422    0.914641    
1          0.862499     -1.731671    1.842356    
1          -0.081653    -0.629839    0.784600    
6          1.215547     -1.958242    -0.262787   
8          2.371447     -2.281077    -0.116384   

===================================================

Cartesian coordinates of : AC4_11
---------------------------------------------------
Atomic number (AN)    and     Cartesian coordinates
AN         X            Y             Z
---------------------------------------------------
6          0.930806     2.508074     -1.356471   
1          0.381901     3.445486     -1.485048   
1          0.196625     1.694639     -1.394670   
1          1.658809     2.389203     -2.158897   
6          0.740424     2.712541     1.188410    
1          0.059611     1.860249     1.295916    
1          1.349047     2.807398     2.087528    
1          0.126710     3.607570     1.052956    
6          1.614361     2.467239     -0.014402   
8          2.788073     2.217158     0.094886    
6          -0.611853    -1.758098    -1.624871   
1          -1.590503    -2.141975    -1.926017   
1          0.119296     -2.564503    -1.743074   
1          -0.336602    -0.911599    -2.255188   
6          -1.125542    -2.388873    0.793259    
1          -0.534934    -3.301123    0.674406    
1          -1.037855    -2.021752    1.815935    
1          -2.170148    -2.629922    0.569753    
6          -0.652920    -1.351894    -0.181555   
8          -0.326555    -0.239182    0.177159    
6          2.696509     -0.901383    1.463836    
1          2.068537     -0.004330    1.483047    
1          3.730425     -0.551779    1.529928    
1          2.455771     -1.545482    2.309045    
6          2.776410     -0.868242    -1.094392   
1          3.684781     -0.269821    -1.000313   
1          2.838293     -1.550612    -1.942368   
1          1.957399     -0.158510    -1.262694   
6          2.465438     -1.626701    0.168204    
8          2.008837     -2.744742    0.134743    
6          -2.867503    1.632777     -0.630785   
1          -1.923242    1.959832     -0.182888   
1          -3.610843    2.407512     -0.418384   
1          -2.750761    1.521845     -1.708659   
6          -3.352501    0.301887     1.495687    
1          -3.901124    1.164343     1.883599    
1          -3.808776    -0.624043    1.845200    
1          -2.327895    0.371772     1.878843    
6          -3.291507    0.328928     -0.008499   
8          -3.541263    -0.644725    -0.674098   

===================================================

Cartesian coordinates of : AC4_12
---------------------------------------------------
Atomic number (AN)    and     Cartesian coordinates
AN         X            Y             Z
---------------------------------------------------
6          -0.934730    2.832952     -0.100415   
1          -0.501254    2.879466     0.901480    
1          -1.827840    3.467117     -0.098499   
1          -0.230987    3.213607     -0.840734   
6          -2.068265    0.688575     0.669554    
1          -2.698417    1.403193     1.213185    
1          -2.953679    -1.279266    2.107610    
1          -1.279131    0.390093     1.377091    
6          -1.344308    1.422348     -0.436025   
8          -1.110655    0.937093     -1.515717   
6          1.746555     -2.496320    0.834649    
1          1.180618     -3.391327    0.563461    
1          1.046824     -1.795979    1.304947    
1          2.535681     -2.744642    1.543856    
6          1.382348     -1.594277    -1.532277   
1          0.634930     -0.848761    -1.232097   
1          1.924114     -1.228997    -2.404629   
1          0.834267     -2.506770    -1.782078   
6          2.323319     -1.824472    -0.383157   
8          3.469649     -1.445699    -0.412358   
6          2.398446     1.630555     -0.925579   
1          3.195296     1.047907     -1.399131   
1          2.700431     2.681608     -0.971847   
1          1.459636     1.487995     -1.463668   
6          3.500077     1.296261     1.359078    
1          3.982967     2.269580     1.239537    
1          3.258679     1.117315     2.406335    
1          4.208169     0.535611     1.013246    
6          2.265196     1.198882     0.508574    
8          1.223184     0.770089     0.950644    
6          -2.098058    -1.681046    -0.240720   
1          -1.660402    -1.428753    -1.207142   
1          -2.735150    -2.562625    -0.351509   
1          -1.282523    -1.930212    0.449821    
6          -4.026566    -0.142421    -0.671480   
1          -4.670891    -1.004505    -0.859463   
1          -4.642424    0.656227     -0.249148   
1          -3.599959    0.194213     -1.617858   
6          -2.927930    -0.527204    0.303418    
8          -3.604108    -0.942120    1.482870    

===================================================

Cartesian coordinates of : AC4_2
---------------------------------------------------
Atomic number (AN)    and     Cartesian coordinates
AN         X            Y             Z
---------------------------------------------------
6          2.800671     2.018762     -1.088262   
1          3.006451     2.720683     -1.900797   
1          3.164355     1.036190     -1.404383   
1          3.321270     2.326588     -0.181538   
6          0.446730     1.776627     -2.051715   
1          0.863724     1.030768     -2.732944   
1          -0.576159    1.509315     -1.781066   
1          0.438366     2.734384     -2.583586   
6          1.322457     1.902898     -0.837406   
8          0.869375     1.922233     0.283256    
6          1.988565     -0.256020    2.141135    
1          2.328106     -0.839427    3.004623    
1          2.406801     0.748029     2.233450    
1          2.344657     -0.727904    1.224555    
6          -0.139306    0.798410     3.085797    
1          0.038748     1.794269     2.667089    
1          -1.211633    0.625380     3.179499    
1          0.337487     0.769896     4.069615    
6          0.485445     -0.209136    2.161672    
8          -0.185830    -0.955091    1.487603    
6          -0.330449    -1.950133    -1.538513   
1          -1.013219    -2.159747    -0.710349   
1          -0.458691    -2.751612    -2.273346   
1          -0.589613    -0.994697    -1.993659   
6          1.516545     -3.165730    -0.259190   
1          1.266143     -4.081410    -0.802096   
1          2.587146     -3.131155    -0.057285   
1          0.962278     -3.184841    0.684184    
6          1.083686     -1.950163    -1.034760   
8          1.840623     -1.031070    -1.240397   
6          -3.403494    -0.919516    0.329536    
1          -4.304666    -0.682007    0.903467    
1          -2.623833    -1.190222    1.050021    
1          -3.606358    -1.751803    -0.344483   
6          -2.566675    1.497930     0.367034    
1          -1.508510    1.391082     0.637993    
1          -2.670655    2.405607     -0.228642   
1          -3.143786    1.577106     1.291123    
6          -2.957305    0.291740     -0.444116   
8          -2.879123    0.290367     -1.647801   

===================================================

Cartesian coordinates of : AC4_3
---------------------------------------------------
Atomic number (AN)    and     Cartesian coordinates
AN         X            Y             Z
---------------------------------------------------
6          3.207874     -1.091648    -1.539064   
1          4.191238     -0.955842    -1.996398   
1          2.522788     -0.384790    -2.019960   
1          2.852109     -2.108479    -1.702849   
6          4.018251     0.461359     0.319298    
1          3.696084     1.312396     -0.287189   
1          3.887892     0.677686     1.379508    
1          5.080752     0.300439     0.110183    
6          3.239816     -0.768130    -0.070037   
8          2.673478     -1.448203    0.749510    
6          -0.172096    -1.910851    -0.833234   
1          0.654605     -2.612108    -0.686219   
1          0.269379     -0.908924    -0.759659   
1          -0.628305    -2.055464    -1.812740   
6          -0.684873    -1.890942    1.666381    
1          -0.774007    -0.820282    1.885463    
1          -1.309431    -2.436553    2.374031    
1          0.368505     -2.161081    1.768851    
6          -1.183506    -2.092543    0.261250    
8          -2.341599    -2.348846    0.027851    
6          0.025123     3.358704     -0.118018   
1          0.595135     4.147880     0.382239    
1          -0.966700    3.335893     0.340678    
1          -0.057308    3.581536     -1.181465   
6          0.902347     1.601022     1.518242    
1          -0.044055    1.662455     2.061400    
1          1.299986     0.585393     1.564194    
1          1.601915     2.289004     2.005853    
6          0.696882     2.029418     0.092166    
8          1.077199     1.357967     -0.839018   
6          -4.242937    0.251487     0.188649    
1          -4.331119    -0.837840    0.120744    
1          -4.977594    0.684279     -0.495389   
1          -4.442036    0.566924     1.212222    
6          -2.498625    0.472665     -1.670765   
1          -3.128770    1.135355     -2.272176   
1          -1.446039    0.706617     -1.840677   
1          -2.714743    -0.552272    -1.987743   
6          -2.845108    0.624051     -0.215194   
8          -2.031475    1.011609     0.591539    

===================================================

Cartesian coordinates of : AC4_4
---------------------------------------------------
Atomic number (AN)    and     Cartesian coordinates
AN         X            Y             Z
---------------------------------------------------
6          -0.421433    -1.009573    -1.075649   
1          -1.177442    -1.758364    -1.337070   
1          0.516906     -1.537141    -0.884388   
1          -0.301937    -0.300716    -1.894684   
6          -0.851647    -1.113481    1.435552    
1          0.165057     -1.475492    1.619653    
1          -1.203500    -0.517132    2.278021    
1          -1.491977    -1.992440    1.308439    
6          -0.875145    -0.307315    0.169703    
8          -1.256025    0.844321     0.153290    
6          -4.215486    0.445904     -1.301733   
1          -3.448314    1.224959     -1.237609   
1          -5.188451    0.939835     -1.234983   
1          -4.121767    -0.077783    -2.252600   
6          -4.283111    0.036362     1.223215    
1          -5.299997    0.433850     1.287083    
1          -4.139143    -0.740852    1.973615    
1          -3.596064    0.867366     1.414234    
6          -4.011393    -0.507092    -0.154658   
8          -3.616036    -1.633666    -0.326702   
6          1.526668     1.711683     1.368407    
1          0.563130     1.976804     1.810086    
1          2.283811     2.361395     1.821708    
1          1.772190     0.670187     1.586791    
6          0.849490     3.217816     -0.585552   
1          1.171019     4.071514     0.017470    
1          1.059406     3.394663     -1.639869   
1          -0.229381    3.102664     -0.440269   
6          1.511056     1.952146     -0.118232   
8          2.009260     1.170446     -0.892868   
6          3.331609     -1.749713    -1.367357   
1          4.345237     -1.989919    -1.697985   
1          2.979535     -0.906376    -1.970979   
1          2.672444     -2.604460    -1.519634   
6          4.422259     -0.392702    0.501917    
1          4.498279     0.445318     -0.195648   
1          4.247656     -0.028705    1.514351    
1          5.375105     -0.931196    0.470588    
6          3.313371     -1.315541    0.072718    
8          2.459148     -1.685968    0.840492    

===================================================

Cartesian coordinates of : AC4_5
---------------------------------------------------
Atomic number (AN)    and     Cartesian coordinates
AN         X            Y             Z
---------------------------------------------------
6          3.739536     -1.564569    1.213718    
1          4.797242     -1.748677    1.425632    
1          3.407216     -2.333345    0.510729    
1          3.164897     -1.629657    2.137488    
6          4.272380     0.002771     -0.732949   
1          3.762416     -0.598690    -1.492093   
1          4.239056     1.054617     -1.017360   
1          5.309276     -0.340074    -0.684678   
6          3.570133     -0.211119    0.580141    
8          2.903525     0.655363     1.093322    
6          0.186872     2.625947     0.985849    
1          0.749324     3.557744     0.878238    
1          0.879729     1.903143     1.431547    
1          -0.674330    2.778988     1.636101    
6          0.828515     1.984315     -1.399995   
1          1.680368     1.436380     -0.984331   
1          0.446882     1.483098     -2.289679   
1          1.194114     2.980601     -1.669154   
6          -0.246125    2.112662     -0.357035   
8          -1.392343    1.795004     -0.579685   
6          -0.856645    -1.439749    -1.660498   
1          -1.344668    -0.458762    -1.715917   
1          -1.613833    -2.141106    -1.298512   
1          -0.494994    -1.726326    -2.647591   
6          -0.077189    -1.154107    0.759083    
1          -0.581086    -2.054224    1.126167    
1          0.811847     -0.942754    1.354468    
1          -0.806579    -0.344973    0.865342    
6          0.284885     -1.343683    -0.689075   
8          1.436756     -1.409846    -1.051889   
6          -4.201015    -0.107711    -0.821125   
1          -3.546259    0.700561     -1.163933   
1          -5.191796    0.329748     -0.666466   
1          -4.256325    -0.892887    -1.574861   
6          -3.571084    0.316177     1.618655    
1          -4.552560    0.751161     1.829495    
1          -3.185965    -0.178928    2.509818    
1          -2.913848    1.142628     1.326032    
6          -3.664666    -0.657377    0.473561    
8          -3.307152    -1.804222    0.582196    

===================================================

Cartesian coordinates of : AC4_6
---------------------------------------------------
Atomic number (AN)    and     Cartesian coordinates
AN         X            Y             Z
---------------------------------------------------
6          4.606420     0.446023     -0.739446   
1          5.598164     0.734916     -0.381066   
1          3.962026     1.328232     -0.663451   
1          4.661204     0.123253     -1.778682   
6          3.995273     -0.384701    1.601667    
1          3.341151     0.472930     1.792543    
1          3.620071     -1.258632    2.133829    
1          4.991211     -0.120626    1.967764    
6          4.020844     -0.643093    0.118466    
8          3.562477     -1.651923    -0.358518   
6          -2.916194    -1.996726    -1.014782   
1          -2.698240    -1.236946    -1.770840   
1          -3.669917    -2.669251    -1.435811   
1          -2.014108    -2.563110    -0.780318   
6          -4.685283    -0.481619    0.034757    
1          -5.496322    -1.084051    -0.385557   
1          -4.999939    -0.052313    0.985566    
1          -4.467963    0.315090     -0.682247   
6          -3.452321    -1.325194    0.221861    
8          -2.928849    -1.459640    1.299491    
6          0.530957     -1.056892    0.749566    
1          0.941327     -2.043809    0.518171    
1          -0.562877    -1.144556    0.744441    
1          0.858848     -0.738585    1.740012    
6          0.768200     -0.478754    -1.724392   
1          -0.233590    -0.891508    -1.870041   
1          0.925971     0.368286     -2.391614   
1          1.493584     -1.267965    -1.949868   
6          0.956565     -0.066310    -0.293208   
8          1.431655     1.009266     0.002948    
6          -1.463296    1.731613     1.480102    
1          -1.953683    2.579455     1.966884    
1          -0.415178    1.743453     1.798870    
1          -1.933469    0.795802     1.785407    
6          -0.960015    3.173881     -0.573062   
1          0.114605     3.208119     -0.366182   
1          -1.125510    3.223632     -1.648765   
1          -1.415452    4.036277     -0.078781   
6          -1.505174    1.889093     -0.014350   
8          -1.927504    1.014543     -0.735589   

===================================================

Cartesian coordinates of : AC4_7
---------------------------------------------------
Atomic number (AN)    and     Cartesian coordinates
AN         X            Y             Z
---------------------------------------------------
6          -0.238191    2.658528     -1.388327   
1          -0.240613    3.740362     -1.547757   
1          -1.143031    2.254388     -1.851552   
1          0.638766     2.214061     -1.859789   
6          -1.323147    3.055759     0.888507    
1          -2.301034    2.946671     0.413222    
1          -1.351104    2.670076     1.907417    
1          -1.089116    4.125135     0.912510    
6          -0.279745    2.336264     0.078958    
8          0.490983     1.554625     0.586432    
6          3.530029     0.138081     1.457251    
1          2.611505     0.711030     1.623343    
1          4.366815     0.818058     1.644153    
1          3.579331     -0.705042    2.145879    
6          3.491114     0.725540     -1.027304   
1          4.304892     1.445558     -0.899999   
1          3.537130     0.283484     -2.022267   
1          2.553916     1.277249     -0.897514   
6          3.562713     -0.342867    0.031029    
8          3.618928     -1.514118    -0.249250   
6          0.377239     -1.347537    -1.430534   
1          1.394414     -1.715957    -1.599553   
1          0.460347     -0.275525    -1.214654   
1          -0.241902    -1.502510    -2.313340   
6          0.541588     -1.908193    1.053552    
1          0.686464     -0.847262    1.288428    
1          0.009804     -2.405661    1.864638    
1          1.539749     -2.341363    0.933827    
6          -0.225165    -2.030555    -0.234822   
8          -1.271663    -2.631275    -0.298419   
6          -2.592978    -0.375402    1.472646    
1          -2.520933    -1.427683    1.758416    
1          -3.362211    0.083924     2.103223    
1          -1.639830    0.130211     1.642398    
6          -4.112310    -1.148172    -0.435568   
1          -4.935906    -1.156287    0.283645    
1          -4.466693    -0.843206    -1.419521   
1          -3.713481    -2.166266    -0.489294   
6          -3.004061    -0.248737    0.029504    
8          -2.468221    0.542056     -0.710665   

===================================================

Cartesian coordinates of : AC4_8
---------------------------------------------------
Atomic number (AN)    and     Cartesian coordinates
AN         X            Y             Z
---------------------------------------------------
6          1.019017     -1.602592    -1.310801   
1          1.837089     -2.323134    -1.241414   
1          1.489150     -0.617081    -1.412095   
1          0.392844     -1.797636    -2.181233   
6          0.923584     -1.541621    1.250294    
1          1.372769     -0.545545    1.346022    
1          0.236183     -1.710399    2.079405    
1          1.753287     -2.251639    1.272457    
6          0.188668     -1.596688    -0.059257   
8          -1.021872    -1.590080    -0.103628   
6          -0.923560    1.541596     1.250322    
1          -1.372789    0.545537     1.346017    
1          -1.753232    2.251649     1.272527    
1          -0.236140    1.710315     2.079430    
6          -1.019031    1.602614     -1.310769   
1          -1.837129    2.323123     -1.241344   
1          -0.392877    1.797712     -2.181202   
1          -1.489127    0.617089     -1.412092   
6          -0.188663    1.596692     -0.059237   
8          1.021876     1.590096     -0.103629   
6          -3.987220    -0.768370    1.318809    
1          -3.091902    -1.399586    1.312675    
1          -4.850901    -1.438550    1.355123    
1          -3.983875    -0.119302    2.194360    
6          -4.079481    -0.717953    -1.235576   
1          -4.940140    -1.392967    -1.233054   
1          -4.145669    -0.034800    -2.082189   
1          -3.183445    -1.341984    -1.323533   
6          -4.008495    0.051797     0.056333    
8          -3.944499    1.256325     0.077909    
6          4.079497     0.718020     -1.235537   
1          4.940090     1.393117     -1.232925   
1          3.183406     1.341970     -1.323522   
1          4.145800     0.034915     -2.082179   
6          3.987182     0.768296     1.318849    
1          3.091925     1.399597     1.312692    
1          3.983722     0.119179     2.194364    
1          4.850925     1.438392     1.355263    
6          4.008489     -0.051801    0.056329    
8          3.944510     -1.256331    0.077836    

===================================================

Cartesian coordinates of : AC4_9
---------------------------------------------------
Atomic number (AN)    and     Cartesian coordinates
AN         X            Y             Z
---------------------------------------------------
6          -4.629827    0.851275     -1.004225   
1          -3.790187    1.554748     -1.012472   
1          -5.529401    1.421041     -0.756887   
1          -4.730658    0.394240     -1.988138   
6          -4.350415    0.263955     1.469827    
1          -5.294131    0.758476     1.716324    
1          -4.184073    -0.577826    2.141858    
1          -3.552694    1.003315     1.598033    
6          -4.350091    -0.198715    0.036956    
8          -4.099596    -1.340461    -0.262042   
6          3.829579     -1.165952    1.371621    
1          4.291351     -0.183104    1.513000    
1          4.611968     -1.916222    1.516074    
1          3.035622     -1.310125    2.104522    
6          4.270430     -1.112869    -1.147350   
1          5.110758     -1.797373    -1.004782   
1          3.789092     -1.300537    -2.106609   
1          4.673379     -0.094454    -1.131600   
6          3.278520     -1.240971    -0.025610   
8          2.093858     -1.364794    -0.234829   
6          1.488542     1.562914     1.338674    
1          1.131891     0.525920     1.348018    
1          0.597448     2.193822     1.366445    
1          2.119865     1.735058     2.210614    
6          1.499944     1.808619     -1.213886   
1          0.585744     2.398274     -1.119092   
1          2.128477     2.179334     -2.023456   
1          1.186678     0.783378     -1.444689   
6          2.276369     1.768969     0.073276    
8          3.482754     1.841677     0.086813    
6          -1.078092    -1.227995    1.052231    
1          -0.095475    -1.710201    1.030941    
1          -1.836616    -2.014918    0.993674    
1          -1.202010    -0.662619    1.976750    
6          -1.050848    -0.969934    -1.486179   
1          -1.812279    -1.747323    -1.603285   
1          -1.155303    -0.230086    -2.280164   
1          -0.069926    -1.452745    -1.542231   
6          -1.216092    -0.323342    -0.140576   
8          -1.454220    0.857853     -0.021368   

===================================================

Cartesian coordinates of : AC5_1
---------------------------------------------------
Atomic number (AN)    and     Cartesian coordinates
AN         X            Y             Z
---------------------------------------------------
6          3.011509     -1.561424    2.040668    
1          3.287926     -0.504826    2.114155    
1          3.783634     -2.138105    2.557757    
1          2.042010     -1.722744    2.512383    
6          4.270132     -1.925214    -0.152441   
1          4.911772     -2.719521    0.242782    
1          4.110064     -2.088393    -1.218145   
1          4.784991     -0.975632    0.012991    
6          2.957721     -1.929287    0.583771    
8          1.921849     -2.219984    0.035840    
6          -3.451629    1.076898     -1.184959   
1          -4.232520    1.816748     -1.383823   
1          -3.549036    0.295296     -1.945951   
1          -2.467173    1.542751     -1.248811   
6          -4.988272    -0.194697    0.418879    
1          -5.063217    -1.074916    -0.227923   
1          -5.073737    -0.501043    1.460912    
1          -5.806759    0.479295     0.152129    
6          -3.657157    0.456445     0.169115    
8          -2.785532    0.460229     1.008250    
6          -1.480923    -2.580206    0.562892    
1          -1.440164    -1.735527    1.260397    
1          -0.473703    -3.000605    0.514394    
1          -2.201883    -3.309489    0.931825    
6          -0.894731    -1.240862    -1.532570   
1          0.063281     -1.766439    -1.567896   
1          -1.255405    -1.017420    -2.537244   
1          -0.712047    -0.299679    -0.997207   
6          -1.913368    -2.044592    -0.773842   
8          -3.032781    -2.215873    -1.197565   
6          2.176174     0.628116     -2.047481   
1          2.830938     0.693732     -2.922665   
1          1.189440     0.989817     -2.349791   
1          2.103189     -0.407914    -1.714193   
6          2.770456     2.978008     -1.236941   
1          1.752395     3.348099     -1.388579   
1          3.239356     3.510998     -0.410296   
1          3.324221     3.161681     -2.162368   
6          2.711659     1.502638     -0.948268   
8          3.085339     1.047757     0.107565    
6          -0.894000    2.928043     1.777986    
1          -0.232409    3.219266     2.599243    
1          -1.793124    2.493773     2.223936    
1          -1.159129    3.802199     1.183967    
6          0.294349     0.673098     1.634612    
1          -0.463577    0.286840     2.321207    
1          0.604348     -0.099951    0.927864    
1          1.165846     0.968454     2.229478    
6          -0.231168    1.885408     0.920091    
8          -0.108130    2.032750     -0.274038   

===================================================

Cartesian coordinates of : AC5_10
---------------------------------------------------
Atomic number (AN)    and     Cartesian coordinates
AN         X            Y             Z
---------------------------------------------------
6          -2.096953    1.512783     1.827987    
1          -2.741425    2.073954     2.510854    
1          -1.156302    1.321827     2.355366    
1          -2.561147    0.564505     1.554263    
6          -1.266125    3.720481     0.847048    
1          -0.406900    3.679594     1.522541    
1          -0.983527    4.192355     -0.094296   
1          -2.037378    4.322203     1.338221    
6          -1.788002    2.328852     0.605599    
8          -1.944723    1.896968     -0.512409   
6          -0.943646    -3.977555    0.949812    
1          -2.011827    -3.751032    0.884551    
1          -0.760908    -4.390061    1.946529    
1          -0.669527    -4.703731    0.185219    
6          -0.315988    -1.669305    1.854523    
1          0.313726     -1.972272    2.699691    
1          0.012184     -0.687691    1.503492    
1          -1.346649    -1.622829    2.212153    
6          -0.179735    -2.696212    0.764833    
8          0.528949     -2.513260    -0.197867   
6          3.392141     -0.804696    1.167066    
1          3.964194     -1.654865    1.550246    
1          2.339810     -1.109649    1.149127    
1          3.510782     0.062201     1.815756    
6          3.737354     -1.611369    -1.229099   
1          2.716530     -2.008981    -1.247828   
1          4.034805     -1.272563    -2.221122   
1          4.386375     -2.432220    -0.908914   
6          3.811580     -0.479841    -0.239998   
8          4.154387     0.631415     -0.564355   
6          -2.088078    -0.919405    -2.144312   
1          -1.917954    0.108583     -2.475664   
1          -2.531234    -1.461972    -2.985808   
1          -1.145186    -1.388170    -1.859821   
6          -4.349330    -0.192300    -1.199875   
1          -4.854956    -0.574049    -2.091863   
1          -4.995842    -0.305255    -0.329961   
1          -4.138775    0.866496     -1.374504   
6          -3.047534    -0.916473    -0.988244   
8          -2.796007    -1.475673    0.052822    
6          1.981758     3.080355     -0.558380   
1          1.448307     3.528868     -1.401941   
1          3.006128     2.880530     -0.888722   
1          1.998191     3.764964     0.289617    
6          1.057941     0.815725     -1.297439   
1          1.856403     0.825653     -2.043082   
1          0.892901     -0.194849    -0.913838   
1          0.137845     1.157438     -1.784956   
6          1.351357     1.770928     -0.175951   
8          1.070008     1.511701     0.972218    

===================================================

Cartesian coordinates of : AC5_11
---------------------------------------------------
Atomic number (AN)    and     Cartesian coordinates
AN         X            Y             Z
---------------------------------------------------
6          -2.396564    1.704096     0.995713    
1          -2.464140    0.637236     1.241424    
1          -3.416060    2.093019     1.048815    
1          -1.746576    2.201723     1.715721    
6          -2.707323    1.372171     -1.526603   
1          -3.715342    1.784790     -1.441188   
1          -2.254115    1.631858     -2.483143   
1          -2.819070    0.283350     -1.456307   
6          -1.834772    1.829967     -0.392314   
8          -0.711866    2.240659     -0.584703   
6          0.025875     -0.997614    -1.632207   
1          1.008138     -1.470606    -1.722586   
1          0.158559     0.060432     -1.887110   
1          -0.690988    -1.449951    -2.317560   
6          0.471154     -0.604301    0.852739    
1          0.515331     0.490259     0.793444    
1          0.109736     -0.891457    1.840196    
1          1.485425     -0.974622    0.679720    
6          -0.467896    -1.085127    -0.217393   
8          -1.580430    -1.484156    0.047669    
6          4.173297     -2.143745    1.313366    
1          4.148579     -1.250334    1.945497    
1          5.078629     -2.700376    1.569941    
1          3.290495     -2.753385    1.506211    
6          5.480500     -1.058996    -0.596004   
1          6.286227     -1.800097    -0.583678   
1          5.360794     -0.670834    -1.607287   
1          5.764217     -0.254231    0.086804    
6          4.203189     -1.696205    -0.122246   
8          3.253340     -1.840656    -0.853974   
6          2.636090     1.619596     -1.102549   
1          3.265015     2.319277     -1.664403   
1          1.597115     1.878992     -1.326306   
1          2.863504     0.600262     -1.420621   
6          2.312948     3.003993     1.017984    
1          1.221294     2.939120     0.942187    
1          2.622708     3.077894     2.059725    
1          2.601481     3.908176     0.473078    
6          2.918465     1.792982     0.364973    
8          3.590760     1.002522     0.984046    
6          -4.839903    -1.740394    -0.836285   
1          -5.435947    -2.639930    -0.657314   
1          -3.800097    -2.064145    -0.955559   
1          -5.184955    -1.240553    -1.741243   
6          -4.536510    -1.389130    1.677532    
1          -3.487608    -1.702156    1.634920    
1          -4.677279    -0.652324    2.468202    
1          -5.128317    -2.283634    1.892260    
6          -4.924111    -0.808918    0.343491    
8          -5.257227    0.344382     0.222584    

===================================================

Cartesian coordinates of : AC5_12
---------------------------------------------------
Atomic number (AN)    and     Cartesian coordinates
AN         X            Y             Z
---------------------------------------------------
6          0.322411     -1.192293    1.014491    
1          0.884205     -0.275022    1.224863    
1          1.038275     -2.020287    1.056204    
1          -0.461884    -1.339710    1.757698    
6          0.715430     -0.899271    -1.487242   
1          1.313704     -1.809617    -1.607330   
1          0.191325     -0.673859    -2.415641   
1          1.409078     -0.092893    -1.226705   
6          -0.260577    -1.110718    -0.366563   
8          -1.450709    -1.217755    -0.566022   
6          -4.710010    -1.336128    -1.228021   
1          -5.318835    -2.242490    -1.290723   
1          -3.692132    -1.610911    -1.525092   
1          -5.103140    -0.576036    -1.903012   
6          -4.244848    -1.795397    1.244320    
1          -3.211427    -2.095493    1.039469    
1          -4.314585    -1.341046    2.232638    
1          -4.856701    -2.701035    1.205824    
6          -4.675572    -0.816269    0.184246    
8          -4.948591    0.328435     0.449608    
6          2.171013     3.368809     1.097582    
1          1.274043     3.871481     0.729219    
1          2.974437     4.112293     1.133805    
1          1.999038     2.973131     2.097919    
6          2.601126     2.611657     -1.305767   
1          3.081512     3.579448     -1.471431   
1          3.113708     1.833972     -1.873351   
1          1.566263     2.693585     -1.653487   
6          2.565114     2.265510     0.156843    
8          2.845317     1.158613     0.553186    
6          4.080857     -1.836336    1.462752    
1          3.708060     -0.821227    1.638280    
1          5.165241     -1.804996    1.600617    
1          3.632746     -2.527763    2.176045    
6          4.395346     -1.449138    -1.044842   
1          5.483679     -1.486739    -0.942445   
1          4.099744     -1.833346    -2.020929   
1          4.099814     -0.398988    -0.943347   
6          3.733233     -2.235641    0.054605    
8          2.938831     -3.113003    -0.181082   
6          -1.983501    1.431353     1.353003    
1          -2.346724    0.398208     1.325957    
1          -2.840176    2.044890     1.642637    
1          -1.175275    1.520547     2.079284    
6          -2.520758    1.835905     -1.118987   
1          -3.464926    2.268587     -0.783100   
1          -2.125311    2.363611     -1.986764   
1          -2.734289    0.797989     -1.399938   
6          -1.498434    1.798142     -0.020237   
8          -0.326654    2.012784     -0.239972   

===================================================

Cartesian coordinates of : AC5_13
---------------------------------------------------
Atomic number (AN)    and     Cartesian coordinates
AN         X            Y             Z
---------------------------------------------------
6          -1.852679    1.447129     -1.686594   
1          -1.164506    0.620168     -1.477564   
1          -1.240340    2.277836     -2.053225   
1          -2.578352    1.167401     -2.450358   
6          -1.651695    2.153269     0.755230    
1          -0.857939    2.849211     0.465887    
1          -2.226839    2.556671     1.587985    
1          -1.159707    1.220441     1.055033    
6          -2.546436    1.851713     -0.414100   
8          -3.749901    1.903256     -0.331580   
6          0.344023     -2.184789    1.458950    
1          0.975801     -3.073670    1.368507    
1          -0.659873    -2.507542    1.747688    
1          0.746908     -1.515400    2.219612    
6          -0.177914    -2.320373    -1.036830   
1          -1.040353    -2.933514    -0.767609   
1          -0.415736    -1.683380    -1.889800   
1          0.645264     -2.991360    -1.306646   
6          0.269265     -1.490705    0.131738    
8          0.593121     -0.329629    -0.000842   
6          -4.086820    -1.237257    -1.107159   
1          -4.605827    -0.346245    -1.474123   
1          -4.785247    -2.075615    -1.186209   
1          -3.204243    -1.432409    -1.717830   
6          -4.806113    -0.705482    1.288488    
1          -5.637625    -1.404982    1.169216    
1          -4.440809    -0.720159    2.314718    
1          -5.182767    0.294881     1.050155    
6          -3.694299    -1.020565    0.328856    
8          -2.540313    -1.072626    0.685213    
6          3.575368     -0.798168    -1.476906   
1          4.493586     -0.209186    -1.426766   
1          2.745763     -0.081422    -1.468860   
1          3.532038     -1.385158    -2.394203   
6          3.729564     -1.088855    1.065546    
1          2.940284     -0.365139    1.300267    
1          3.750783     -1.862720    1.833002    
1          4.665290     -0.525768    1.047810    
6          3.419923     -1.692508    -0.277589   
8          3.014922     -2.826191    -0.381464   
6          1.836098     2.625247     -0.936933   
1          1.316399     3.578575     -0.797624   
1          1.070803     1.843382     -1.008684   
1          2.425653     2.655588     -1.853175   
6          2.037895     2.320746     1.592871    
1          1.289886     1.519294     1.600907    
1          2.766082     2.161570     2.387996    
1          1.502492     3.260343     1.759321    
6          2.717007     2.325885     0.248479    
8          3.888923     2.074763     0.123709    

===================================================

Cartesian coordinates of : AC5_14
---------------------------------------------------
Atomic number (AN)    and     Cartesian coordinates
AN         X            Y             Z
---------------------------------------------------
6          -4.746391    -1.038851    -0.159681   
1          -4.491381    -0.927245    0.897658    
1          -5.693708    -1.584548    -0.213406   
1          -4.867909    -0.059076    -0.623422   
6          -3.334054    -3.164953    -0.270965   
1          -4.232891    -3.786571    -0.216958   
1          -2.573169    -3.665282    -0.869211   
1          -2.973173    -3.026587    0.752159    
6          -3.662860    -1.818829    -0.858080   
8          -3.100010    -1.393007    -1.835542   
6          2.632459     1.898254     0.584600    
1          1.653800     2.283657     0.885572    
1          3.363618     2.685480     0.799789    
1          2.891644     1.002572     1.152233    
6          1.958917     2.621172     -1.768425   
1          2.379749     3.617156     -1.598264   
1          2.050061     2.349993     -2.819496   
1          0.905109     2.682114     -1.472441   
6          2.652179     1.614020     -0.892669   
8          3.190430     0.634217     -1.349472   
6          -0.045188    -0.553092    -0.172523   
1          0.881824     -1.124136    -0.069049   
1          0.243852     0.466248     -0.456318   
1          -0.690047    -0.969925    -0.947998   
6          0.050571     -0.105442    2.344774    
1          0.285876     0.962617     2.271181    
1          -0.516759    -0.279167    3.258931    
1          0.999932     -0.647131    2.355513    
6          -0.768369    -0.472821    1.141727    
8          -1.964074    -0.655435    1.220150    
6          -2.331684    1.918811     -1.151140   
1          -3.247171    2.418744     -1.478875   
1          -2.547026    0.842584     -1.137800   
1          -1.525662    2.107865     -1.860939   
6          -3.041487    2.408960     1.253340    
1          -3.559450    1.445361     1.279465    
1          -2.639851    2.642762     2.238742    
1          -3.776092    3.166956     0.963797    
6          -1.940315    2.355661     0.230675    
8          -0.795949    2.628413     0.512979    
6          3.405613     -2.538014    -0.864828   
1          4.197687     -3.247696    -1.118160   
1          3.302050     -1.848857    -1.709046   
1          2.464765     -3.065363    -0.706954   
6          5.168769     -1.174958    0.385148    
1          5.385760     -0.658117    -0.552704   
1          5.287498     -0.494083    1.227770    
1          5.884006     -1.998526    0.481146    
6          3.771124     -1.730041    0.350055    
8          2.987271     -1.540571    1.248766    

===================================================

Cartesian coordinates of : AC5_15
---------------------------------------------------
Atomic number (AN)    and     Cartesian coordinates
AN         X            Y             Z
---------------------------------------------------
6          -2.046114    2.359087     1.068055    
1          -2.405120    1.618980     1.792364    
1          -2.373035    3.338952     1.426185    
1          -0.955802    2.317275     1.020240    
6          -4.144239    2.300928     -0.392088   
1          -4.347448    3.366731     -0.249201   
1          -4.503493    1.986496     -1.371633   
1          -4.675109    1.757051     0.393896    
6          -2.668821    2.039879     -0.262930   
8          -2.022792    1.584838     -1.178596   
6          1.579591     2.421618     -1.058791   
1          2.146381     1.805400     -1.762429   
1          1.545465     3.433808     -1.475508   
1          0.559962     2.041360     -0.959108   
6          3.744752     2.826944     0.236919    
1          3.883971     3.775263     -0.290437   
1          4.142090     2.900915     1.248763    
1          4.290983     2.061931     -0.322553   
6          2.287523     2.451054     0.268835    
8          1.720525     2.196776     1.304003    
6          -3.153999    -1.706884    -1.031313   
1          -4.062737    -2.202664    -1.390382   
1          -2.311428    -2.330214    -1.344157   
1          -3.089606    -0.714884    -1.481923   
6          -2.855112    -2.837762    1.242398    
1          -1.790988    -3.048027    1.078978    
1          -3.049267    -2.701951    2.305692    
1          -3.402790    -3.705906    0.863616    
6          -3.230545    -1.603937    0.470059    
8          -3.571729    -0.583739    1.017821    
6          0.254421     -0.980428    -1.935685   
1          1.195668     -0.432118    -2.053963   
1          -0.556561    -0.259000    -2.071692   
1          0.211731     -1.772966    -2.683203   
6          -0.075728    -0.610065    0.566153    
1          -1.011650    -0.086121    0.357773    
1          -0.130296    -1.129514    1.523872    
1          0.692760     0.169602     0.614715    
6          0.234122     -1.562404    -0.548986   
8          0.471027     -2.732638    -0.342616   
6          3.058186     -1.317082    1.586496    
1          3.943897     -1.635590    2.144158    
1          2.275848     -2.058116    1.783558    
1          2.735358     -0.331147    1.924931    
6          3.806499     -2.596697    -0.501474   
1          2.960484     -3.292468    -0.492552   
1          4.134189     -2.438375    -1.528388   
1          4.607281     -3.050537    0.088193    
6          3.354932     -1.300950    0.112543    
8          3.211275     -0.300732    -0.551982   

===================================================

Cartesian coordinates of : AC5_16
---------------------------------------------------
Atomic number (AN)    and     Cartesian coordinates
AN         X            Y             Z
---------------------------------------------------
6          5.767415     -0.927637    1.275357    
1          6.631905     -1.596989    1.271634    
1          4.870836     -1.553853    1.336201    
1          5.809337     -0.264484    2.139003    
6          5.760408     -0.910292    -1.283114   
1          4.866802     -1.540597    -1.345069   
1          5.792069     -0.235502    -2.138167   
1          6.628528     -1.574871    -1.295329   
6          5.699846     -0.128207    0.001680    
8          5.563092     1.070500     0.010192    
6          2.514394     1.145631     1.277988    
1          1.591901     1.734942     1.290641    
1          3.356222     1.844296     1.311921    
1          2.552373     0.480899     2.141598    
6          2.520576     1.144780     -1.273570   
1          3.361649     1.844551     -1.303317   
1          2.563987     0.479535     -2.136562   
1          1.597446     1.732977     -1.291688   
6          2.587251     0.355304     0.002669    
8          2.701576     -0.850812    0.003282    
6          -2.561159    1.570958     1.282435    
1          -2.924718    0.541101     1.383101    
1          -3.449666    2.205901     1.261453    
1          -1.921444    1.814196     2.130795    
6          -2.567916    1.576094     -1.281851   
1          -3.457823    2.208723     -1.252765   
1          -1.933304    1.825192     -2.132321   
1          -2.929288    0.545803     -1.385975   
6          -1.786814    1.667737     -0.001579   
8          -0.579820    1.767315     -0.004569   
6          -5.370346    -1.045137    1.279751    
1          -4.411982    -1.574472    1.317186    
1          -6.156486    -1.805453    1.296007    
1          -5.470831    -0.388586    2.143850    
6          -5.375893    -1.037317    -1.276910   
1          -6.162442    -1.797182    -1.294568   
1          -5.479709    -0.375420    -2.136527   
1          -4.417934    -1.566820    -1.321636   
6          -5.433147    -0.247953    0.003974    
8          -5.497776    0.956606     0.007811    
6          -0.298476    -1.358322    -1.285489   
1          0.595589     -1.985465    -1.258258   
1          0.054388     -0.324673    -1.385417   
1          -0.930557    -1.608657    -2.137449   
6          -0.303218    -1.359446    1.277514    
1          0.050316     -0.326194    1.379195    
1          -0.938685    -1.609627    2.127011    
1          0.590416     -1.987338    1.253397    
6          -1.078339    -1.461389    -0.005476   
8          -2.284121    -1.574954    -0.007743   

===================================================

Cartesian coordinates of : AC5_17
---------------------------------------------------
Atomic number (AN)    and     Cartesian coordinates
AN         X            Y             Z
---------------------------------------------------
6          3.794574     -2.276679    -0.886230   
1          4.681726     -2.726731    -1.340669   
1          3.421096     -1.517012    -1.580591   
1          3.031551     -3.039227    -0.725466   
6          5.342113     -0.685409    0.377107    
1          5.315555     -0.045846    -0.508150   
1          5.386814     -0.081350    1.283542    
1          6.248444     -1.297006    0.312531    
6          4.139261     -1.592029    0.409476    
8          3.500038     -1.767086    1.415826    
6          -2.511895    1.806133     -1.058518   
1          -3.398409    2.337513     -0.705693   
1          -2.841032    0.792722     -1.315639   
1          -2.088526    2.281519     -1.943016   
6          -1.945914    1.296906     1.389032    
1          -2.299236    0.260649     1.342414    
1          -1.131124    1.370329     2.110220    
1          -2.803755    1.897079     1.701215    
6          -1.471816    1.691675     0.018814    
8          -0.297192    1.869472     -0.215965   
6          -5.049726    -1.063762    -1.060212   
1          -5.758842    -1.895984    -1.090324   
1          -4.084631    -1.451842    -1.403695   
1          -5.387527    -0.263643    -1.718666   
6          -4.501102    -1.574898    1.383728    
1          -3.516605    -1.978102    1.121948    
1          -4.469112    -1.119661    2.373512    
1          -5.202425    -2.414172    1.381479    
6          -4.892600    -0.554392    0.347833    
8          -5.043262    0.609711     0.625687    
6          2.564346     1.702254     1.406532    
1          1.533303     1.915806     1.708225    
1          3.197466     2.468225     1.863128    
1          2.851263     0.709444     1.758238    
6          2.480859     3.145424     -0.704217   
1          3.349608     3.755999     -0.436528   
1          2.404955     3.072356     -1.788329   
1          1.594559     3.638901     -0.299129   
6          2.628114     1.779999     -0.094163   
8          2.797795     0.794480     -0.773631   
6          0.300726     -1.340201    0.637024    
1          0.878141     -0.412595    0.712598    
1          1.042973     -2.142655    0.587967    
1          -0.327126    -1.470477    1.518733    
6          0.213066     -1.097568    -1.899777   
1          0.968133     -1.880581    -2.020698   
1          -0.473461    -1.106355    -2.745889   
1          0.756593     -0.147550    -1.854948   
6          -0.530086    -1.298039    -0.610476   
8          -1.737364    -1.399856    -0.581172   

===================================================

Cartesian coordinates of : AC5_18
---------------------------------------------------
Atomic number (AN)    and     Cartesian coordinates
AN         X            Y             Z
---------------------------------------------------
6          0.070710     1.498316     -1.044948   
1          0.566877     1.126421     -1.942539   
1          -0.859613    1.977256     -1.373132   
1          -0.172696    0.663327     -0.381483   
6          1.758168     3.414589     -1.180821   
1          1.161715     3.836486     -1.995108   
1          2.201862     4.210276     -0.583223   
1          2.544996     2.807145     -1.637900   
6          0.915857     2.511507     -0.324831   
8          0.898410     2.611592     0.880700    
6          -0.988462    -2.573635    2.410566    
1          -2.027031    -2.259976    2.264613    
1          -0.846175    -2.739695    3.482065    
1          -0.800545    -3.493125    1.856084    
6          -0.035134    -0.224304    2.768805    
1          0.741351     -0.374356    3.528847    
1          0.235292     0.647134     2.166707    
1          -0.977500    -0.056124    3.292631    
6          -0.103678    -1.462612    1.920638    
8          0.542609     -1.570540    0.903170    
6          3.504000     -1.843215    -0.348203   
1          2.697517     -2.470747    0.045136    
1          4.425604     -2.143058    0.158701    
1          3.595367     -1.997454    -1.423330   
6          3.279802     0.022781     1.391361    
1          4.337414     0.191964     1.623204    
1          2.726136     0.948095     1.556778    
1          2.922476     -0.764251    2.059391    
6          3.170140     -0.407433    -0.046662   
8          2.851622     0.364542     -0.917816   
6          -2.555163    2.039891     1.549424    
1          -3.279093    2.852307     1.458751    
1          -1.567545    2.437035     1.279019    
1          -2.500436    1.689799     2.580388    
6          -3.571979    1.243319     -0.666924   
1          -3.272311    2.227874     -1.034695   
1          -3.389240    0.482139     -1.426498   
1          -4.646583    1.299106     -0.457315   
6          -2.868842    0.900973     0.617513    
8          -2.566389    -0.236957    0.889934    
6          0.355340     -1.697936    -2.479742   
1          0.561596     -2.751765    -2.686415   
1          0.848445     -1.456103    -1.530596   
1          0.765784     -1.067015    -3.268081   
6          -1.862690    -2.450878    -1.462022   
1          -1.346422    -2.563789    -0.504107   
1          -2.888916    -2.126440    -1.294539   
1          -1.854533    -3.429879    -1.952558   
6          -1.121535    -1.458854    -2.316921   
8          -1.674125    -0.515842    -2.829012   

===================================================

Cartesian coordinates of : AC5_19
---------------------------------------------------
Atomic number (AN)    and     Cartesian coordinates
AN         X            Y             Z
---------------------------------------------------
6          1.757892     -2.048625    0.146758    
1          2.411495     -1.424703    0.767299    
1          2.411238     -2.618176    -0.517131   
1          1.176082     -2.706261    0.793199    
6          1.449709     -0.369667    -1.765726   
1          2.025557     -1.028568    -2.419683   
1          0.672761     0.154614     -2.323456   
1          2.164319     0.355123     -1.359277   
6          0.848237     -1.130427    -0.617974   
8          -0.309676    -0.976738    -0.297056   
6          0.014583     1.132419     2.236578    
1          -0.929265    0.834910     1.770199    
1          -0.207159    2.012871     2.848872    
1          0.415664     0.340230     2.868691    
6          0.489394     2.418002     0.090052    
1          -0.042784    3.271965     0.517080    
1          1.302693     2.751132     -0.555344   
1          -0.257479    1.862911     -0.489448   
6          0.999575     1.509055     1.171098    
8          2.135809     1.088463     1.163959    
6          5.121301     -0.417393    1.062856    
1          4.330567     0.055882     1.655056    
1          6.065264     0.051148     1.355283    
1          5.155418     -1.486349    1.272664    
6          4.864482     1.257828     -0.851830   
1          5.820373     1.725268     -0.598757   
1          4.694348     1.318949     -1.926708   
1          4.084491     1.807512     -0.313706   
6          4.839277     -0.177552    -0.396305   
8          4.579058     -1.080288    -1.152759   
6          -2.779350    1.069660     -1.809795   
1          -2.505844    1.921784     -2.443234   
1          -3.476473    0.445737     -2.371748   
1          -1.882028    0.498376     -1.562725   
6          -4.885217    1.900705     -0.615900   
1          -5.418586    0.948313     -0.693063   
1          -5.209947    2.435427     0.276165    
1          -5.121242    2.479209     -1.513865   
6          -3.414049    1.599625     -0.550912   
8          -2.767929    1.792251     0.451238    
6          -2.782641    -3.216302    -0.048731   
1          -2.953448    -3.956179    0.738512    
1          -1.699588    -3.127734    -0.178615   
1          -3.241807    -3.545063    -0.980342   
6          -2.886309    -1.367972    1.711234    
1          -1.797243    -1.431667    1.790018    
1          -3.214780    -0.339393    1.861541    
1          -3.308837    -2.010952    2.490457    
6          -3.319939    -1.871520    0.362361    
8          -4.057941    -1.239106    -0.352946   

===================================================

Cartesian coordinates of : AC5_2
---------------------------------------------------
Atomic number (AN)    and     Cartesian coordinates
AN         X            Y             Z
---------------------------------------------------
6          -0.659613    -0.260048    2.355430    
1          -0.995407    0.441483     1.580771    
1          -1.154580    0.022042     3.288425    
1          -0.952874    -1.270351    2.064379    
6          1.361132     1.023869     3.254274    
1          1.076651     0.915734     4.305965    
1          2.446546     1.080800     3.174423    
1          0.908242     1.945551     2.880969    
6          0.834705     -0.146082    2.470969    
8          1.575631     -0.950120    1.955679    
6          0.186139     -3.445811    0.016448    
1          0.810152     -3.014968    0.808381    
1          0.864189     -3.789671    -0.769783   
1          -0.392220    -4.281016    0.410445    
6          -0.067594    -1.208667    -1.191237   
1          0.641424     -1.541355    -1.954693   
1          -0.814952    -0.545234    -1.627362   
1          0.515378     -0.641262    -0.452952   
6          -0.724081    -2.366563    -0.500810   
8          -1.920697    -2.412942    -0.326146   
6          -0.778572    3.601776     -0.016571   
1          -1.772172    3.529560     -0.464482   
1          -0.341674    4.554379     -0.333923   
1          -0.856889    3.583248     1.070405    
6          0.116545     2.242339     -1.987250   
1          0.256105     3.187401     -2.519983   
1          0.900099     1.533427     -2.258676   
1          -0.863773    1.852017     -2.281509   
6          0.087556     2.471664     -0.503688   
8          0.728879     1.791500     0.262730    
6          -3.978550    -0.331788    -1.616099   
1          -5.019412    -0.004369    -1.707296   
1          -3.976154    -1.423806    -1.584620   
1          -3.411817    0.020299     -2.478184   
6          -3.977066    -0.312918    0.939152    
1          -3.682421    -1.361901    1.043392    
1          -3.608760    0.259245     1.790655    
1          -5.069741    -0.283027    0.908658    
6          -3.392717    0.211746     -0.342827   
8          -2.505302    1.032516     -0.348751   
6          3.743147     0.792596     -0.255114   
1          4.793033     0.629783     0.007545    
1          3.156315     0.679143     0.662290    
1          3.606275     1.795131     -0.658298   
6          3.426354     -1.677290    -0.808336   
1          2.828755     -1.832032    0.096516    
1          3.100834     -2.351486    -1.601144   
1          4.463954     -1.897096    -0.539706   
6          3.293058     -0.242674    -1.248237   
8          2.836767     0.050976     -2.325666   

===================================================

Cartesian coordinates of : AC5_20
---------------------------------------------------
Atomic number (AN)    and     Cartesian coordinates
AN         X            Y             Z
---------------------------------------------------
6          -5.163767    -1.670003    1.164805    
1          -5.882575    -2.484007    1.038909    
1          -5.736411    -0.740256    1.250505    
1          -4.575830    -1.822340    2.069407    
6          -4.940511    -1.500008    -1.377371   
1          -5.585172    -0.615552    -1.408382   
1          -4.200520    -1.446978    -2.175914   
1          -5.581433    -2.374607    -1.520525   
6          -4.265387    -1.558323    -0.035013   
8          -3.063180    -1.488097    0.075203    
6          -3.051634    1.630133     -1.234037   
1          -2.523398    0.676140     -1.350228   
1          -2.283005    2.405899     -1.223040   
1          -3.737479    1.766465     -2.070324   
6          -3.006104    1.648824     1.330362    
1          -2.226539    2.411509     1.274740    
1          -3.660562    1.813254     2.186272    
1          -2.490982    0.688273     1.450511    
6          -3.812612    1.581563     0.062900    
8          -5.012712    1.438366     0.084580    
6          5.163951     -1.670246    -1.164632   
1          5.882559     -2.484389    -1.038498   
1          5.736802     -0.740614    -1.250188   
1          4.576250     -1.822493    -2.069401   
6          4.940008     -1.500089    1.377464    
1          5.584908     -0.615811    1.408569    
1          4.199811     -1.446782    2.175798    
1          5.580643     -2.374856    1.520877    
6          4.265246     -1.558348    0.034921    
8          3.063082     -1.487919    -0.075637   
6          3.051849     1.630046     1.234142    
1          2.523080     0.676314     1.350029    
1          2.283640     2.406234     1.223432    
1          3.737798     1.765752     2.070446    
6          3.006163     1.649162     -1.330246   
1          2.226603     2.411833     -1.274385   
1          3.660579     1.813804     -2.186147   
1          2.491041     0.688638     -1.450617   
6          3.812740     1.581547     -0.062847   
8          5.012813     1.438139     -0.084627   
6          -0.017191    -0.653470    -1.275185   
1          -0.897971    -1.304196    -1.281222   
1          0.867493     -1.297785    -1.310732   
1          -0.033406    0.011062     -2.139874   
6          0.017134     -0.653816    1.274978    
1          0.897863     -1.304611    1.280871    
1          0.033367     0.010474     2.139852    
1          -0.867606    -1.298065    1.310304    
6          0.000030     0.143265     0.000003    
8          0.000116     1.352795     0.000166    

===================================================

Cartesian coordinates of : AC5_21
---------------------------------------------------
Atomic number (AN)    and     Cartesian coordinates
AN         X            Y             Z
---------------------------------------------------
6          -2.281237    1.613965     -1.103578   
1          -3.168773    2.246597     -1.181859   
1          -2.628792    0.585867     -1.259637   
1          -1.546299    1.872595     -1.866202   
6          -2.592757    1.512247     1.437883    
1          -2.873855    0.452578     1.476203    
1          -2.090191    1.786344     2.365366    
1          -3.523388    2.069731     1.310769    
6          -1.670639    1.706389     0.266734    
8          -0.483463    1.885510     0.420884    
6          4.822235     -1.288128    1.328636    
1          5.348315     -0.331484    1.412674    
1          5.552844     -2.078962    1.521391    
1          4.019655     -1.336225    2.064815    
6          5.266138     -1.378428    -1.188037   
1          6.091085     -2.070911    -1.001161   
1          4.782673     -1.613726    -2.135693   
1          5.691555     -0.370031    -1.233162   
6          4.268922     -1.415292    -0.063941   
8          3.081379     -1.511770    -0.270325   
6          -4.974367    -1.115919    -1.518576   
1          -5.718540    -1.908418    -1.639034   
1          -3.994434    -1.602658    -1.462933   
1          -5.010359    -0.439298    -2.372253   
6          -5.260070    -1.183902    1.020915    
1          -4.295480    -1.685693    1.153998    
1          -5.476621    -0.551184    1.881512    
1          -6.018568    -1.967378    0.934712    
6          -5.209927    -0.359653    -0.237978   
8          -5.324427    0.841072     -0.219291   
6          2.643908     1.475646     1.164339    
1          2.018311     0.580401     1.074352    
1          1.950355     2.309823     1.300609    
1          3.313341     1.385751     2.020026    
6          2.620213     1.725194     -1.378865   
1          1.625137     2.143485     -1.207999   
1          3.164871     2.287815     -2.137553   
1          2.491352     0.697415     -1.740195   
6          3.423335     1.644498     -0.107185   
8          4.631430     1.667763     -0.122957   
6          -0.064722    -1.395585    1.421130    
1          -0.023633    -0.356466    1.771684    
1          0.965171     -1.730403    1.272670    
1          -0.575799    -1.995125    2.174641    
6          -0.065393    -1.089807    -1.115380   
1          0.754749     -1.802329    -1.239405   
1          -0.718277    -1.091819    -1.988411   
1          0.404994     -0.106549    -0.998137   
6          -0.839166    -1.397768    0.131686    
8          -2.033700    -1.595137    0.114378    

===================================================

Cartesian coordinates of : AC5_22
---------------------------------------------------
Atomic number (AN)    and     Cartesian coordinates
AN         X            Y             Z
---------------------------------------------------
6          4.122624     -1.191136    -0.701712   
1          3.549544     -0.420321    -1.234496   
1          4.756190     -1.700019    -1.431512   
1          4.730622     -0.695094    0.055635    
6          2.618160     -3.257948    -0.905009   
1          3.382993     -4.041198    -0.950736   
1          1.703605     -3.671628    -0.478257   
1          2.446481     -2.925297    -1.932235   
6          3.141512     -2.130717    -0.054705   
8          2.776844     -1.974949    1.085002    
6          -3.725567    -1.736794    1.197102    
1          -3.109399    -2.615381    1.412786    
1          -4.771958    -2.052241    1.251047    
1          -3.535565    -0.956573    1.934003    
6          -3.569021    -2.232582    -1.306253   
1          -4.521550    -2.763226    -1.229465   
1          -3.487562    -1.735474    -2.272416   
1          -2.771192    -2.977068    -1.209686   
6          -3.409774    -1.241899    -0.187275   
8          -3.023771    -0.113443    -0.387144   
6          -0.305900    -0.980463    1.785116    
1          -0.721114    0.029873     1.707623    
1          0.736825     -0.882336    2.106210    
1          -0.853708    -1.574805    2.516742    
6          0.202924     -0.838634    -0.709575   
1          1.102512     -0.277134    -0.446244   
1          0.375949     -1.471871    -1.580604   
1          -0.559532    -0.092949    -0.958199   
6          -0.318302    -1.650086    0.441927    
8          -0.755181    -2.767914    0.283286    
6          -2.943167    2.991297     0.285599    
1          -3.695066    2.369872     -0.206424   
1          -3.106438    4.024206     -0.038716   
1          -3.052719    2.925842     1.367461    
6          -1.310333    2.456059     -1.610034   
1          -1.635295    3.370073     -2.115358   
1          -0.252810    2.267950     -1.805608   
1          -1.914959    1.636049     -2.012649   
6          -1.568444    2.547655     -0.131378   
8          -0.711180    2.285429     0.679017    
6          2.391436     1.630024     1.320537    
1          1.424651     1.647293     1.834313    
1          3.107871     2.146019     1.966569    
1          2.704262     0.595059     1.168096    
6          1.995771     3.842748     0.108180    
1          2.917717     4.333552     0.437917    
1          1.707632     4.243249     -0.863790   
1          1.227065     4.057199     0.854023    
6          2.235564     2.358632     0.015008    
8          2.309545     1.797055     -1.051562   

===================================================

Cartesian coordinates of : AC5_23
---------------------------------------------------
Atomic number (AN)    and     Cartesian coordinates
AN         X            Y             Z
---------------------------------------------------
6          0.896620     1.731781     0.027662    
1          0.742219     1.724873     -1.053771   
1          0.335921     2.582655     0.427971    
1          0.489539     0.814950     0.457702    
6          3.139588     2.822838     -0.510292   
1          2.597773     3.760243     -0.661609   
1          4.123197     3.015847     -0.082198   
1          3.250151     2.355914     -1.495939   
6          2.352331     1.877822     0.356669    
8          2.876728     1.263081     1.256742    
6          -1.875347    -3.150783    -1.455678   
1          -1.036926    -3.463802    -0.826987   
1          -1.596529    -3.348975    -2.494628   
1          -2.766898    -3.717541    -1.189273   
6          -1.020038    -0.756772    -1.730126   
1          -0.989385    -0.784342    -2.824954   
1          -1.215321    0.264044     -1.397701   
1          -0.033666    -1.080367    -1.382873   
6          -2.100380    -1.679938    -1.242290   
8          -3.108720    -1.260391    -0.722421   
6          -4.375866    1.300603     0.844414    
1          -4.579572    0.240412     0.662962    
1          -5.314270    1.842635     0.697377    
1          -4.019547    1.438762     1.865193    
6          -3.765821    1.797588     -1.585996   
1          -4.568152    2.531837     -1.710481   
1          -2.925317    2.065675     -2.226125   
1          -4.165588    0.822509     -1.876242   
6          -3.336888    1.755541     -0.143817   
8          -2.223768    2.072860     0.198928    
6          3.035068     -1.757146    0.068679    
1          3.378052     -1.398908    1.044600    
1          3.565842     -2.692910    -0.134973   
1          1.960218     -1.942056    0.100125    
6          4.816986     -0.278139    -1.009824   
1          5.506566     -1.123963    -0.947893   
1          5.015704     0.306359     -1.908143   
1          4.989126     0.342181     -0.122585   
6          3.383404     -0.740149    -0.980666   
8          2.560331     -0.290809    -1.741696   
6          0.858518     -1.066853    2.941112    
1          0.560588     -0.848077    3.968588    
1          1.433153     -0.206585    2.571790    
1          1.503613     -1.945570    2.908522    
6          -1.545039    -0.420651    2.316250    
1          -1.286780    0.641495     2.235761    
1          -2.336456    -0.650055    1.601896    
1          -1.892363    -0.589070    3.340196    
6          -0.331152    -1.261615    2.040902    
8          -0.294172    -2.035106    1.112409    

===================================================

Cartesian coordinates of : AC5_24
---------------------------------------------------
Atomic number (AN)    and     Cartesian coordinates
AN         X            Y             Z
---------------------------------------------------
6          -3.465733    -2.355407    -1.278261   
1          -3.500302    -3.448567    -1.306352   
1          -2.408860    -2.068800    -1.307524   
1          -3.989520    -1.945652    -2.141512   
6          -3.465653    -2.355560    1.278202    
1          -2.408853    -2.068686    1.307541    
1          -3.989550    -1.946114    2.141532    
1          -3.499937    -3.448734    1.306054    
6          -4.077354    -1.845254    0.000020    
8          -4.990424    -1.058249    0.000096    
6          0.607851     2.204576     1.281003    
1          -0.138447    1.405017     1.368379    
1          0.044493     3.140775     1.264849    
1          1.284068     2.164569     2.134892    
6          0.607914     2.204562     -1.280916   
1          0.044667     3.140829     -1.264842   
1          1.284154     2.164428     -2.134782   
1          -0.138480    1.405091     -1.368262   
6          1.366868     2.004689     0.000063    
8          2.525987     1.653256     0.000095    
6          1.339279     -1.320119    1.281154    
1          2.074292     -0.509796    1.357862    
1          1.917063     -2.247732    1.271950    
1          0.663511     -1.284591    2.135809    
6          1.339280     -1.320001    -1.281197   
1          1.917025     -2.247639    -1.272098   
1          0.663517     -1.284350    -2.135850   
1          2.074327     -0.509700    -1.357807   
6          0.574750     -1.152310    -0.000014   
8          -0.603357    -0.862321    -0.000002   
6          -3.027297    1.334684     -1.276823   
1          -4.071070    1.007289     -1.290802   
1          -2.417380    0.423525     -1.310938   
1          -2.809073    1.962296     -2.140830   
6          -3.027257    1.334716     1.276791    
1          -2.417413    0.423508     1.310864    
1          -2.808923    1.962317     2.140778    
1          -4.071056    1.007406     1.290848    
6          -2.723761    2.070999     -0.000029   
8          -2.240859    3.177485     -0.000051   
6          5.022095     -0.232520    1.278305    
1          4.411251     0.675931     1.319924    
1          6.068434     0.085546     1.294759    
1          4.813072     -0.866073    2.140146    
6          5.022032     -0.232458    -1.278342   
1          6.068376     0.085592     -1.294839   
1          4.812950     -0.865960    -2.140206   
1          4.411200     0.676005     -1.319874   
6          4.713067     -0.964647    -0.000029   
8          4.218651     -2.065599    -0.000041   

===================================================

Cartesian coordinates of : AC5_25
---------------------------------------------------
Atomic number (AN)    and     Cartesian coordinates
AN         X            Y             Z
---------------------------------------------------
6          3.032673     -1.125411    -1.493278   
1          4.102467     -1.341427    -1.444436   
1          2.816736     -0.349697    -0.748872   
1          2.765127     -0.739380    -2.477140   
6          2.756484     -3.266452    -0.116811   
1          2.946644     -2.705378    0.803304    
1          2.059489     -4.080769    0.080411    
1          3.713765     -3.673368    -0.456777   
6          2.196796     -2.332471    -1.155693   
8          1.125411     -2.522126    -1.675750   
6          -4.649389    0.778794     0.657036    
1          -5.614848    0.733932     0.144239    
1          -3.990739    1.386400     0.026239    
1          -4.770394    1.239167     1.636994    
6          -3.858339    -1.356141    -0.495393   
1          -3.188206    -0.777859    -1.143373   
1          -3.444443    -2.345234    -0.299856   
1          -4.803712    -1.450327    -1.038067   
6          -4.066960    -0.601740    0.791160    
8          -3.753574    -1.063349    1.861114    
6          -0.117866    0.472783     -2.037403   
1          0.689422     0.611845     -1.307736   
1          0.362820     0.412155     -3.018354   
1          -0.644696    -0.461916    -1.840997   
6          -0.428774    2.995981     -2.256580   
1          0.032903     2.996937     -3.248451   
1          -1.178810    3.783559     -2.194518   
1          0.377099     3.174393     -1.536356   
6          -1.044561    1.654093     -1.974387   
8          -2.212530    1.535031     -1.685658   
6          1.960918     2.445077     2.359069    
1          2.655908     3.041106     2.957019    
1          1.703360     1.559318     2.948876    
1          1.060905     3.023288     2.151229    
6          3.919264     1.258893     1.229613    
1          3.694378     0.258465     1.615456    
1          4.422025     1.170497     0.266697    
1          4.573233     1.750301     1.954043    
6          2.616050     1.996794     1.080783    
8          2.119630     2.201739     -0.000390   
6          -0.804777    0.399934     1.205755    
1          -1.358013    0.443515     2.150465    
1          -1.554682    0.297717     0.416431    
1          -0.234775    1.318606     1.058796    
6          -0.559491    -2.134248    1.092442    
1          -0.813532    -2.275176    0.034662    
1          0.118224     -2.934893    1.389368    
1          -1.494730    -2.168825    1.658560    
6          0.103463     -0.796371    1.229157    
8          1.304079     -0.680546    1.346848    

===================================================

Cartesian coordinates of : AC5_26
---------------------------------------------------
Atomic number (AN)    and     Cartesian coordinates
AN         X            Y             Z
---------------------------------------------------
6          -1.314494    -0.639881    -1.806967   
1          -2.006114    0.170361     -1.546520   
1          -1.931212    -1.534056    -1.928254   
1          -0.791947    -0.391637    -2.730650   
6          -0.876011    -1.313224    0.628022    
1          -1.497624    -2.199853    0.475920    
1          -0.062871    -1.512840    1.328181    
1          -1.546626    -0.549782    1.041258    
6          -0.336879    -0.811139    -0.680030   
8          0.835347     -0.526453    -0.814146   
6          -0.080763    2.007219     1.518681    
1          0.569237     2.866522     1.699584    
1          0.584039     1.158871     1.312276    
1          -0.689297    1.778228     2.393596    
6          -0.291311    2.776491     -0.916295   
1          0.429300     2.037890     -1.288119   
1          -1.033627    2.983841     -1.686844   
1          0.291104     3.670261     -0.679456   
6          -0.952114    2.222399     0.313873    
8          -2.124674    1.919135     0.321164    
6          1.542176     -3.696974    -0.221927   
1          2.050805     -4.651521    -0.392538   
1          1.206544     -3.338188    -1.199158   
1          0.690717     -3.859694    0.438601    
6          3.618342     -2.234870    -0.507170   
1          3.184221     -1.526239    -1.221493   
1          4.392193     -1.733442    0.074214    
1          4.050481     -3.055759    -1.085397   
6          2.512590     -2.721275    0.392938    
8          2.409946     -2.353912    1.535163    
6          3.439827     1.560678     -1.375493   
1          2.666776     0.835956     -1.657184   
1          4.400367     1.040597     -1.428840   
1          3.424233     2.399919     -2.070642   
6          3.390226     1.033165     1.126064    
1          4.437785     0.715828     1.127066    
1          3.138110     1.461719     2.095885    
1          2.792452     0.130845     0.948907    
6          3.153292     2.031310     0.026817    
8          2.727914     3.139032     0.246238    
6          -4.892375    0.390795     -0.871990   
1          -4.240893    1.268891     -0.804209   
1          -5.898506    0.718860     -0.595534   
1          -4.894727    0.002413     -1.890281   
6          -4.414274    -0.282364    1.547209    
1          -5.423695    0.006739     1.854010    
1          -4.065380    -1.114455    2.158563    
1          -3.772498    0.592967     1.695921    
6          -4.395965    -0.656085    0.089046    
8          -3.981904    -1.724140    -0.290361   

===================================================

Cartesian coordinates of : AC5_3
---------------------------------------------------
Atomic number (AN)    and     Cartesian coordinates
AN         X            Y             Z
---------------------------------------------------
6          -0.186157    -1.466934    2.172115    
1          0.423635     -2.299238    1.812309    
1          -0.170039    -1.500143    3.267431    
1          0.237264     -0.515422    1.843529    
6          -2.194826    -3.002352    1.806852    
1          -1.970648    -3.453629    2.777273    
1          -3.271328    -2.975721    1.640470    
1          -1.718792    -3.621434    1.040078    
6          -1.607376    -1.623316    1.708335    
8          -2.250612    -0.687314    1.292209    
6          -4.116195    1.645444     0.107069    
1          -4.141243    0.818388     0.821781    
1          -5.128276    1.763794     -0.292819   
1          -3.810423    2.566196     0.603555    
6          -3.401335    0.001958     -1.717050   
1          -4.465469    -0.167971    -1.899020   
1          -2.846849    -0.031115    -2.654852   
1          -3.053871    -0.802759    -1.058617   
6          -3.168359    1.311085     -1.011572   
8          -2.259881    2.044477     -1.319368   
6          -0.524385    2.401168     1.521866    
1          -1.200523    1.591670     1.215160    
1          -0.997852    3.343231     1.239383    
1          -0.388117    2.335660     2.602104    
6          0.951377     2.844074     -0.525035   
1          1.007851     3.929334     -0.386714   
1          1.857876     2.488710     -1.017859   
1          0.066544     2.654696     -1.141304   
6          0.787460     2.193753     0.817626    
8          1.657981     1.510144     1.308285    
6          4.762278     0.908137     0.528442    
1          5.550844     0.339031     1.029015    
1          4.235902     1.483100     1.295948    
1          5.196085     1.584595     -0.207249   
6          3.223310     -1.120696    0.737248    
1          2.844287     -0.706216    1.674940    
1          2.425566     -1.656891    0.219371    
1          4.025183     -1.823656    0.985774    
6          3.773042     -0.016148    -0.126004   
8          3.445736     0.114691     -1.280636   
6          1.145329     -2.235712    -2.625062   
1          2.125526     -1.762548    -2.498491   
1          0.749510     -1.879506    -3.581049   
1          1.239452     -3.320933    -2.644292   
6          0.069210     -0.317660    -1.338702   
1          -0.309288    0.138035     -2.258986   
1          -0.611951    -0.092421    -0.516031   
1          1.054201     0.126342     -1.157309   
6          0.244084     -1.798290    -1.503601   
8          -0.280698    -2.594528    -0.759075   

===================================================

Cartesian coordinates of : AC5_4
---------------------------------------------------
Atomic number (AN)    and     Cartesian coordinates
AN         X            Y             Z
---------------------------------------------------
6          3.201760     0.816306     -1.306129   
1          4.030915     1.529432     -1.339538   
1          2.487897     1.192042     -0.564377   
1          2.717771     0.764755     -2.281852   
6          4.446795     -0.607571    0.411299    
1          3.801265     -0.238506    1.215306    
1          4.763430     -1.629734    0.617802    
1          5.320146     0.050773     0.375466    
6          3.695187     -0.543125    -0.891933   
8          3.484802     -1.528864    -1.555306   
6          -3.773023    -1.087291    1.343730    
1          -3.033733    -1.755709    1.796907    
1          -4.756359    -1.543786    1.486088    
1          -3.734974    -0.112604    1.830476    
6          -3.700469    -2.177122    -0.965286   
1          -4.779971    -2.348044    -1.035479   
1          -3.292762    -2.037250    -1.966403   
1          -3.255642    -3.056857    -0.495013   
6          -3.447251    -0.961514    -0.118294   
8          -3.015814    0.065345     -0.588605   
6          -2.025123    3.189457     -0.826586   
1          -2.819856    2.476884     -0.582035   
1          -2.389568    3.815253     -1.645311   
1          -1.800544    3.805236     0.044843    
6          -0.892509    1.698044     -2.567287   
1          -1.075254    2.421626     -3.367373   
1          0.029372     1.150339     -2.764530   
1          -1.743675    1.009774     -2.549784   
6          -0.812196    2.403649     -1.243243   
8          0.167053     2.330612     -0.538855   
6          0.204558     -1.258438    -1.007678   
1          0.901008     -1.610596    -1.772965   
1          0.618929     -0.322401    -0.609731   
1          -0.780822    -1.052078    -1.428557   
6          1.368601     -2.836367    0.639393    
1          1.956703     -2.031854    1.094607    
1          1.157985     -3.602783    1.384676    
1          1.969598     -3.237165    -0.180889   
6          0.092007     -2.237246    0.126826    
8          -0.980180    -2.501037    0.624829    
6          -0.836541    0.857145     2.003447    
1          -1.408128    1.731900     1.682844    
1          -1.172565    0.597536     3.014099    
1          -1.038198    0.015711     1.338787    
6          1.019993     2.515486     2.590177    
1          0.457831     2.751750     3.497828    
1          2.091272     2.564389     2.782961    
1          0.749804     3.259083     1.833606    
6          0.634990     1.164318     2.055487    
8          1.465070     0.362506     1.698437    

===================================================

Cartesian coordinates of : AC5_5
---------------------------------------------------
Atomic number (AN)    and     Cartesian coordinates
AN         X            Y             Z
---------------------------------------------------
6          0.631577     -2.459825    1.312845    
1          0.871375     -1.758172    2.120613    
1          0.682960     -3.468097    1.729455    
1          -0.371693    -2.248627    0.939922    
6          2.967553     -2.972066    0.407987    
1          2.799370     -4.048408    0.505846    
1          3.630936     -2.775536    -0.434181   
1          3.432313     -2.629905    1.338393    
6          1.656478     -2.253723    0.234848    
8          1.451805     -1.529323    -0.711074   
6          1.340625     -0.024891    -3.370104   
1          0.980743     0.254572     -4.366052   
1          1.213389     -1.104257    -3.262832   
1          2.394058     0.238978     -3.278915   
6          -0.907677    0.253684     -2.190398   
1          -0.925817    -0.641560    -1.555580   
1          -1.510957    1.029747     -1.715236   
1          -1.341094    -0.021945    -3.155193   
6          0.520902     0.693089     -2.335208   
8          0.988160     1.578206     -1.655539   
6          3.862612     0.549339     -0.078386   
1          4.678797     1.270608     -0.173665   
1          3.228221     0.656172     -0.965080   
1          4.256244     -0.465018    -0.031313   
6          2.564858     2.277772     1.271342    
1          1.946598     2.532981     0.403784    
1          1.998447     2.411217     2.193084    
1          3.422677     2.956276     1.261408    
6          3.023468     0.851620     1.131146    
8          2.712477     -0.000330    1.928645    
6          -4.409585    -1.028486    1.395368    
1          -5.357283    -1.568664    1.302285    
1          -4.645091    0.023474     1.574083    
1          -3.841429    -1.433241    2.232596    
6          -4.240937    -0.532893    -1.105722   
1          -4.233590    0.553963     -0.976873   
1          -3.674502    -0.802156    -1.997214   
1          -5.284593    -0.840509    -1.216337   
6          -3.626557    -1.158494    0.117464    
8          -2.568266    -1.736991    0.072560    
6          -0.663520    0.768023     1.374197    
1          -0.066068    1.090493     2.232059    
1          0.049289     0.542484     0.568457    
1          -1.223435    -0.134688    1.616713    
6          -0.985323    3.203309     0.652591    
1          -0.309475    3.108419     -0.205356   
1          -1.760255    3.938286     0.437110    
1          -0.377873    3.529063     1.501818    
6          -1.594537    1.854545     0.918545    
8          -2.771914    1.648194     0.735047    

===================================================

Cartesian coordinates of : AC5_6
---------------------------------------------------
Atomic number (AN)    and     Cartesian coordinates
AN         X            Y             Z
---------------------------------------------------
6          3.774909     -0.762959    -0.926885   
1          3.478867     -1.561881    -0.241972   
1          4.812517     -0.950969    -1.221305   
1          3.140181     -0.774524    -1.813649   
6          4.401367     0.677982     1.088223    
1          5.462052     0.442245     0.958440    
1          4.294386     1.682176     1.497526    
1          3.991563     -0.058597    1.785085    
6          3.680086     0.565863     -0.227941   
8          3.072783     1.495239     -0.700698   
6          -3.661059    0.068786     -0.714032   
1          -3.539283    0.851427     -1.468196   
1          -4.721857    -0.202906    -0.706232   
1          -3.066267    -0.806823    -0.980006   
6          -3.938172    1.891340     1.056016    
1          -5.015581    1.855875     0.874216    
1          -3.737902    2.098530     2.106866    
1          -3.526521    2.696880     0.440055    
6          -3.278011    0.608641     0.634761    
8          -2.481717    0.042908     1.348433    
6          0.062184     -0.805133    3.207707    
1          -1.008737    -0.607741    3.102188    
1          0.382912     -0.344259    4.147190    
1          0.251347     -1.877892    3.241128    
6          0.593291     1.297954     1.853804    
1          0.712731     1.838945     2.796654    
1          1.283194     1.686128     1.102481    
1          -0.439836    1.462749     1.524989    
6          0.797583     -0.175017    2.058776    
8          1.510378     -0.828435    1.328457    
6          0.358468     2.678469     -2.431704   
1          0.361020     2.205411     -3.418343   
1          1.393790     2.663893     -2.075534   
1          -0.004180    3.702849     -2.507867   
6          -0.156543    0.424512     -1.349813   
1          0.915626     0.303648     -1.162873   
1          -0.733548    -0.029571    -0.540928   
1          -0.387623    -0.092916    -2.287920   
6          -0.491386    1.884123     -1.480877   
8          -1.390126    2.391071     -0.850606   
6          0.655533     -2.866795    -1.327155   
1          1.031172     -3.874752    -1.122660   
1          1.150721     -2.196430    -0.616322   
1          0.896318     -2.589157    -2.353619   
6          -1.294205    -3.028587    0.315494    
1          -1.210629    -2.065547    0.836015    
1          -2.340796    -3.333235    0.338209    
1          -0.667857    -3.746474    0.850021    
6          -0.832360    -2.830673    -1.103353   
8          -1.609805    -2.619298    -2.000807   

===================================================

Cartesian coordinates of : AC5_7
---------------------------------------------------
Atomic number (AN)    and     Cartesian coordinates
AN         X            Y             Z
---------------------------------------------------
6          3.289343     0.067925     1.618461    
1          4.175197     0.465775     2.122678    
1          2.939426     -0.784421    2.210005    
1          2.514857     0.834897     1.564641    
6          4.696175     -1.492984    0.158119    
1          4.259512     -2.413701    0.559091    
1          4.996673     -1.655294    -0.876428   
1          5.565206     -1.247049    0.774006    
6          3.655050     -0.412856    0.241442    
8          3.121373     0.032107     -0.748908   
6          -1.429221    1.384183     2.659605    
1          -1.708912    2.271224     3.237777    
1          -0.474547    1.612525     2.175006    
1          -1.335792    0.530176     3.329980    
6          -2.564113    2.128732     0.500547    
1          -1.723393    1.938661     -0.176193   
1          -3.498835    2.021664     -0.049163   
1          -2.444721    3.149399     0.872181    
6          -2.481997    1.127495     1.617585    
8          -3.207139    0.161592     1.663371    
6          0.611152     1.469023     -2.036390   
1          1.376780     0.871721     -2.538722   
1          0.182895     2.140432     -2.788432   
1          -0.177769    0.820194     -1.649219   
6          2.441584     3.109305     -1.340325   
1          2.189469     3.763348     -2.180468   
1          2.790691     3.704789     -0.497313   
1          3.236007     2.438493     -1.678744   
6          1.246660     2.285369     -0.945181   
8          0.814332     2.298935     0.183653    
6          -3.350365    -2.329255    -0.331639   
1          -4.143093    -2.984228    -0.701781   
1          -3.549832    -2.137725    0.727893    
1          -2.382277    -2.821007    -0.433853   
6          -4.696175    -0.349369    -1.223698   
1          -5.119262    -0.152908    -0.233773   
1          -4.595841    0.583485     -1.778194   
1          -5.384271    -1.019784    -1.746783   
6          -3.354492    -1.007796    -1.052008   
8          -2.337055    -0.498759    -1.456990   
6          0.136908     -1.065585    0.917299    
1          -0.933353    -1.225727    0.751718    
1          0.366150     -0.076380    0.500181    
1          0.360451     -1.075755    1.984568    
6          0.714176     -2.234062    -1.283401   
1          1.346711     -1.484201    -1.772865   
1          1.019726     -3.220826    -1.632072   
1          -0.320049    -2.010663    -1.555854   
6          0.945857     -2.106889    0.197767    
8          1.772105     -2.778439    0.770254    

===================================================

Cartesian coordinates of : AC5_8
---------------------------------------------------
Atomic number (AN)    and     Cartesian coordinates
AN         X            Y             Z
---------------------------------------------------
6          -4.436305    0.997927     0.528261    
1          -4.031348    1.907401     0.979778    
1          -5.224428    0.625809     1.189922    
1          -4.852934    1.223318     -0.453036   
6          -2.689666    -0.457575    1.696612    
1          -3.439641    -0.905939    2.355835    
1          -1.890526    -1.174428    1.499275    
1          -2.288441    0.421480     2.209035    
6          -3.335246    -0.019825    0.411411    
8          -2.997347    -0.470019    -0.657733   
6          -1.833642    -3.360078    -1.407479   
1          -1.600048    -3.925983    -2.314422   
1          -2.782083    -2.844613    -1.580745   
1          -1.926943    -4.038990    -0.560363   
6          -0.469754    -1.374678    -2.265700   
1          -1.399544    -0.915164    -2.610621   
1          0.233774     -0.607018    -1.937621   
1          -0.043009    -1.923954    -3.112185   
6          -0.765218    -2.333962    -1.147345   
8          -0.161205    -2.298664    -0.100589   
6          4.429608     0.989609     -0.660188   
1          5.254185     0.604604     -1.267103   
1          4.648436     0.738227     0.382444    
1          4.348417     2.070496     -0.772802   
6          3.174690     -1.185671    -1.150716   
1          3.908439     -1.621282    -0.470933   
1          2.186037     -1.603894    -0.952284   
1          3.468964     -1.438960    -2.175805   
6          3.140117     0.313946     -1.029444   
8          2.128020     0.942878     -1.236741   
6          0.839827     0.417473     1.681378    
1          0.140400     0.664997     2.483696    
1          0.244251     0.028442     0.845380    
1          1.371270     1.310052     1.351976    
6          1.236730     -1.819280    2.851570    
1          0.465148     -2.293796    2.237050    
1          2.017376     -2.539600    3.094136    
1          0.753635     -1.470424    3.769389    
6          1.810127     -0.650649    2.098416    
8          2.984956     -0.585050    1.822474    
6          0.368425     3.619357     -0.021379   
1          0.263571     4.514661     -0.641848   
1          1.288533     3.117767     -0.340409   
1          0.431701     3.902151     1.029161    
6          -1.002972    2.232998     -1.667376   
1          -0.084265    1.757089     -2.024890   
1          -1.839615    1.536123     -1.727831   
1          -1.185923    3.097328     -2.313763   
6          -0.794951    2.694026     -0.252194   
8          -1.512676    2.336155     0.651917    

===================================================

Cartesian coordinates of : AC5_9
---------------------------------------------------
Atomic number (AN)    and     Cartesian coordinates
AN         X            Y             Z
---------------------------------------------------
6          -3.480180    -0.813577    0.868202    
1          -4.417222    -0.931956    1.422299    
1          -2.929495    0.001592     1.350263    
1          -2.899793    -1.734643    0.921105    
6          -4.439665    0.895446     -0.768493   
1          -3.732974    1.674439     -0.461081   
1          -4.715318    1.027854     -1.814283   
1          -5.320822    0.999897     -0.129107   
6          -3.783253    -0.443288    -0.557759   
8          -3.494362    -1.161333    -1.483698   
6          -0.458782    -2.729876    -1.603667   
1          -0.776898    -2.663687    -2.649666   
1          -1.375412    -2.733317    -1.007207   
1          0.114561     -3.642832    -1.447418   
6          -0.365760    -0.212972    -1.199651   
1          -0.967644    -0.211122    -0.282200   
1          0.338984     0.620034     -1.165476   
1          -1.071057    -0.106457    -2.027647   
6          0.363794     -1.523194    -1.268904   
8          1.554385     -1.592576    -1.047349   
6          0.335084     3.088783     1.816832    
1          0.516777     4.165553     1.878051    
1          1.290434     2.621019     1.553781    
1          -0.016194    2.711961     2.777190    
6          -0.376935    3.379573     -0.618519   
1          0.634684     3.102389     -0.932587   
1          -1.110855    3.038546     -1.348879   
1          -0.403751    4.471816     -0.552436   
6          -0.660829    2.782766     0.732755    
8          -1.626039    2.084070     0.932125    
6          0.729316     -0.349192    2.080892    
1          1.331421     0.062151     1.259365    
1          1.268792     -0.131906    3.007379    
1          -0.247374    0.138820     2.087849    
6          1.827932     -2.660230    2.039485    
1          2.276967     -2.490782    3.022328    
1          1.603949     -3.717837    1.905208    
1          2.557315     -2.343488    1.286683    
6          0.581592     -1.832640    1.875287    
8          -0.472286    -2.328007    1.560088    
6          3.408514     0.729057     -2.312715   
1          3.104607     -0.271943    -2.631131   
1          4.452297     0.862405     -2.612624   
1          2.785430     1.480214     -2.797717   
6          4.135790     -0.119846    -0.015666   
1          5.192371     0.123946     -0.166731   
1          3.896090     -0.041931    1.045473    
1          3.980877     -1.143582    -0.365752   
6          3.281183     0.821712     -0.817970   
8          2.544860     1.621311     -0.289377   

===================================================

Cartesian coordinates of : AC6_1
---------------------------------------------------
Atomic number (AN)    and     Cartesian coordinates
AN         X            Y             Z
---------------------------------------------------
6          -5.139632    -0.473376    -0.166996   
1          -4.907078    0.058961     0.758523    
1          -6.025511    -1.088143    0.025032    
1          -5.361329    0.231209     -0.968819   
6          -3.412347    -2.219696    0.543437    
1          -4.183256    -2.576663    1.230670    
1          -2.854644    -3.057949    0.126053    
1          -2.720231    -1.594867    1.120464    
6          -3.993948    -1.371693    -0.552785   
8          -3.564089    -1.403931    -1.679996   
6          -1.935629    3.301294     0.924668    
1          -2.677471    4.083226     0.738655    
1          -0.990153    3.645967     0.492130    
1          -1.826045    3.143731     1.998097    
6          -2.579558    2.100370     -1.238228   
1          -1.632524    2.359707     -1.725366   
1          -2.948056    1.148187     -1.623687   
1          -3.284840    2.904117     -1.468591   
6          -2.338742    2.024315     0.241186    
8          -2.438827    0.984669     0.854673    
6          0.881676     0.509032     1.502694    
1          1.692925     0.759827     2.194277    
1          0.304435     1.425751     1.335736    
1          1.314306     0.162740     0.561287    
6          -0.699061    -0.190344    3.389975    
1          -1.470572    0.552238     3.161415    
1          -1.164267    -1.072716    3.828879    
1          -0.002639    0.264614     4.099316    
6          -0.003977    -0.546315    2.104046    
8          -0.158121    -1.623982    1.579713    
6          -0.469572    -0.507324    -1.552802   
1          -1.154371    -0.516444    -0.696862   
1          -1.105044    -0.598754    -2.438975   
1          0.087517     0.430752     -1.577707   
6          -0.216047    -3.037780    -1.381987   
1          -1.163479    -3.053599    -1.926221   
1          0.459059     -3.817048    -1.736547   
1          -0.437970    -3.219376    -0.324372   
6          0.445017     -1.689306    -1.456139   
8          1.649739     -1.572919    -1.412794   
6          3.298412     -2.009918    1.382800    
1          3.833264     -2.947710    1.550977    
1          2.334438     -2.259859    0.924178    
1          3.117294     -1.502086    2.330789    
6          4.719073     -1.774475    -0.730306   
1          3.994619     -2.397445    -1.260912   
1          5.140004     -1.028223    -1.403580   
1          5.515882     -2.430683    -0.365534   
6          4.045489     -1.109895    0.437319    
8          4.092199     0.085778     0.605796    
6          2.704602     3.101303     0.229837    
1          3.463425     3.803502     -0.130760   
1          3.244017     2.260050     0.676412    
1          2.072294     3.597384     0.966663    
6          2.594172     1.766104     -1.945637   
1          2.618870     0.736741     -1.562399   
1          2.054976     1.769580     -2.893363   
1          3.631352     2.078976     -2.083102   
6          1.886268     2.619458     -0.933860   
8          0.708302     2.879609     -1.036902   

===================================================

Cartesian coordinates of : AC6_10
---------------------------------------------------
Atomic number (AN)    and     Cartesian coordinates
AN         X            Y             Z
---------------------------------------------------
6          -4.551824    -1.571454    0.974682    
1          -5.058892    -2.423293    1.438637    
1          -4.726173    -1.634068    -0.102748   
1          -4.964199    -0.643273    1.370383    
6          -2.356033    -2.842459    0.677911    
1          -2.313760    -2.722546    -0.410548   
1          -1.341742    -2.920372    1.068938    
1          -2.910925    -3.763696    0.874690    
6          -3.074120    -1.652563    1.246790    
8          -2.500703    -0.800403    1.885075    
6          0.434200     0.342151     3.512275    
1          -0.388695    -0.340357    3.276434    
1          0.217941     0.772432     4.495807    
1          1.384263     -0.191351    3.555043    
6          -0.809978    2.115950     2.168840    
1          -1.269677    2.506246     3.082165    
1          -0.668746    2.916148     1.442188    
1          -1.502497    1.363853     1.774873    
6          0.494692     1.446537     2.491863    
8          1.531641     1.766403     1.959036    
6          -3.065427    1.562133     -0.785829   
1          -3.870690    2.219578     -1.129179   
1          -2.190294    2.196852     -0.609349   
1          -3.365362    1.059606     0.135293    
6          -2.167512    1.106494     -3.132941   
1          -1.152212    1.459547     -2.916914   
1          -2.139708    0.337504     -3.904707   
1          -2.734168    1.974949     -3.478819   
6          -2.742488    0.559754     -1.857402   
8          -2.902818    -0.627888    -1.690997   
6          0.262619     -0.670768    0.010113    
1          -0.699827    -0.211381    -0.237904   
1          1.028437     0.101534     -0.124661   
1          0.250149     -1.007842    1.047255    
6          0.452775     -1.518779    -2.383466   
1          0.974247     -0.584855    -2.615572   
1          0.860184     -2.337701    -2.975376   
1          -0.605818    -1.373409    -2.629084   
6          0.565965     -1.814381    -0.914773   
8          0.887727     -2.903439    -0.499922   
6          2.471636     2.280585     -1.155274   
1          2.871016     1.870922     -0.220782   
1          3.228221     2.958300     -1.559391   
1          2.296193     1.453932     -1.843170   
6          1.339947     4.316407     -0.106286   
1          1.964024     5.007896     -0.680117   
1          0.362529     4.765326     0.071239    
1          1.846465     4.131543     0.845400    
6          1.200571     3.012889     -0.844933   
8          0.116738     2.576040     -1.159375   
6          4.147894     -3.021624    -0.548433   
1          3.322942     -3.729957    -0.417362   
1          4.953053     -3.326387    0.125154    
1          4.486468     -3.050676    -1.583568   
6          3.322198     -1.400452    1.250160    
1          4.202850     -1.594786    1.869576    
1          2.974094     -0.376914    1.406374    
1          2.547348     -2.109574    1.562917    
6          3.638810     -1.649356    -0.201029   
8          3.461093     -0.805725    -1.045906   

===================================================

Cartesian coordinates of : AC6_11
---------------------------------------------------
Atomic number (AN)    and     Cartesian coordinates
AN         X            Y             Z
---------------------------------------------------
6          -1.789160    -4.404061    0.148244    
1          -2.542454    -4.828428    0.817806    
1          -0.812866    -4.548083    0.621757    
1          -1.806458    -4.914351    -0.814479   
6          -2.289636    -2.130159    1.212569    
1          -1.698285    -2.495867    2.054864    
1          -2.093745    -1.068723    1.045710    
1          -3.346746    -2.260432    1.472626    
6          -2.000848    -2.925904    -0.031447   
8          -1.955585    -2.406511    -1.120398   
6          1.282622     -0.572663    1.912390    
1          1.758829     0.181717     1.271605    
1          1.685023     -0.428085    2.919273    
1          0.202879     -0.412863    1.906216    
6          3.066128     -2.363807    1.524444    
1          3.368764     -2.346311    2.575608    
1          3.210653     -3.360671    1.109565    
1          3.698548     -1.647786    0.990174    
6          1.630680     -1.936403    1.387514    
8          0.807500     -2.645193    0.856400    
6          4.588417     1.161433     0.362500    
1          5.510577     1.751035     0.386175    
1          4.789659     0.259192     -0.220656   
1          4.303044     0.898266     1.381818    
6          3.695077     2.287979     -1.750572   
1          3.783940     1.358442     -2.319329   
1          2.859314     2.878119     -2.126135   
1          4.629273     2.841744     -1.885617   
6          3.495950     1.957182     -0.297645   
8          2.521286     2.327450     0.312451    
6          -0.152754    2.697650     2.317292    
1          -0.328258    3.755290     2.531383    
1          0.922078     2.583629     2.136388    
1          -0.454930    2.083900     3.165813    
6          -0.751733    3.180147     -0.118363   
1          0.300555     3.438366     -0.269878   
1          -1.173788    2.711454     -1.006893   
1          -1.301945    4.106443     0.075685    
6          -0.881926    2.275214     1.071970    
8          -1.522641    1.249646     1.035388    
6          -4.696646    0.978919     0.500632    
1          -3.957464    0.467430     1.125381    
1          -5.367890    0.215276     0.097874    
1          -5.254072    1.690936     1.108722    
6          -3.350069    0.811560     -1.661969   
1          -4.140376    0.284283     -2.206539   
1          -2.768868    1.409411     -2.365097   
1          -2.720334    0.041033     -1.203710   
6          -3.962995    1.691434     -0.606538   
8          -3.875305    2.893201     -0.638219   
6          1.229584     -2.244534    -2.356207   
1          0.969761     -2.012511    -3.394466   
1          0.351133     -2.723632    -1.914434   
1          2.091148     -2.910939    -2.333902   
6          0.380802     -0.031588    -1.400836   
1          -0.287678    -0.474991    -0.651621   
1          0.737404     0.936991     -1.044824   
1          -0.223074    0.082086     -2.305640   
6          1.530335     -0.968104    -1.628369   
8          2.645204     -0.709487    -1.226229   

===================================================

Cartesian coordinates of : AC6_12
---------------------------------------------------
Atomic number (AN)    and     Cartesian coordinates
AN         X            Y             Z
---------------------------------------------------
6          1.179886     3.207175     -1.961507   
1          0.914298     3.676049     -2.914914   
1          1.943274     2.452933     -2.166282   
1          1.569647     3.964780     -1.281892   
6          -0.562183    1.346883     -2.099904   
1          0.160142     0.529111     -1.989423   
1          -1.527839    1.039108     -1.694414   
1          -0.645353    1.543063     -3.172821   
6          -0.040546    2.552065     -1.377122   
8          -0.574053    2.978911     -0.377437   
6          -3.000253    1.827735     1.679568    
1          -3.639989    2.558457     2.181320    
1          -2.013935    2.289874     1.558998    
1          -2.913716    0.924614     2.284158    
6          -3.909105    2.672745     -0.552851   
1          -3.061494    3.360591     -0.623916   
1          -4.209947    2.334773     -1.544163   
1          -4.732885    3.221026     -0.085367   
6          -3.524218    1.502267     0.308616    
8          -3.612632    0.364008     -0.088245   
6          3.897099     -1.114443    -1.991724   
1          4.509343     -1.992265    -2.221820   
1          4.391608     -0.575174    -1.179418   
1          3.824811     -0.475529    -2.871107   
6          2.458163     -2.336007    -0.260655   
1          2.517934     -1.621572    0.570231    
1          1.514574     -2.882871    -0.199413   
1          3.304996     -3.019458    -0.160373   
6          2.529343     -1.554576    -1.544549   
8          1.540620     -1.290552    -2.183941   
6          3.908808     0.682304     1.806460    
1          3.518664     0.136761     2.670639    
1          4.613253     1.430172     2.181360    
1          4.424289     -0.010146    1.140123    
6          2.058466     2.439908     1.859861    
1          2.759020     3.261868     2.041108    
1          1.195905     2.809521     1.303870    
1          1.746360     2.059282     2.835981    
6          2.756152     1.346015     1.102272    
8          2.420721     1.021559     -0.013610   
6          -3.176585    -3.089485    0.084128    
1          -3.988105    -3.372078    -0.593228   
1          -3.430267    -2.091849    0.461641    
1          -3.107932    -3.803481    0.904783    
6          -1.864056    -2.138886    -1.890607   
1          -2.406462    -1.208433    -1.694265   
1          -0.839563    -1.939044    -2.209310   
1          -2.402034    -2.654502    -2.693837   
6          -1.873530    -3.009695    -0.665306   
8          -0.889691    -3.602557    -0.291443   
6          -0.402092    -0.423416    0.853394    
1          -1.482451    -0.564920    0.760417    
1          0.072059     -0.959978    0.020245    
1          -0.146179    0.633867     0.754141    
6          -0.583402    -2.164099    2.723932    
1          -0.596662    -2.977949    1.990476    
1          -0.106942    -2.490130    3.647873    
1          -1.629890    -1.902016    2.913554    
6          0.134409     -0.978970    2.143343    
8          1.112950     -0.507566    2.676045    

===================================================

Cartesian coordinates of : AC6_13
---------------------------------------------------
Atomic number (AN)    and     Cartesian coordinates
AN         X            Y             Z
---------------------------------------------------
6          1.792264     2.718984     -0.173013   
1          2.321112     3.378964     -0.866890   
1          2.123087     1.697544     -0.401169   
1          2.050272     2.958380     0.858301    
6          -0.173730    2.785718     -1.816170   
1          0.489424     2.206778     -2.462679   
1          -1.195737    2.404134     -1.866807   
1          -0.169085    3.817708     -2.184972   
6          0.309435     2.801351     -0.388534   
8          -0.466880    2.885617     0.534084    
6          -2.673723    -2.534209    0.763052    
1          -3.647052    -2.827188    1.167004    
1          -2.598552    -1.446009    0.871679    
1          -1.870996    -3.001858    1.331751    
6          -3.684162    -2.351328    -1.577572   
1          -3.679222    -1.256536    -1.536379   
1          -3.546049    -2.687836    -2.604950   
1          -4.659190    -2.678828    -1.205370   
6          -2.579879    -2.874480    -0.697155   
8          -1.650657    -3.498266    -1.151060   
6          4.757215     0.496415     -1.287585   
1          4.088120     0.671186     -2.136445   
1          5.679581     0.063712     -1.684775   
1          4.968260     1.439107     -0.782994   
6          3.944171     -1.883276    -0.826956   
1          4.922879     -2.370357    -0.756593   
1          3.231537     -2.429568    -0.207851   
1          3.636927     -1.912513    -1.874446   
6          4.073591     -0.461743    -0.353041   
8          3.659713     -0.110854    0.726703    
6          -2.810633    1.403404     1.779163    
1          -3.771390    1.167424     2.251312    
1          -2.434792    2.317771     2.243629    
1          -2.116971    0.578614     1.957189    
6          -3.671694    2.926280     -0.084395   
1          -2.945638    3.723000     0.104109    
1          -3.947523    2.918885     -1.138840   
1          -4.548868    3.135124     0.534534    
6          -3.040613    1.619993     0.311737    
8          -2.753990    0.782548     -0.514206   
6          0.351469     -0.805822    -0.319528   
1          0.021253     -1.844217    -0.203926   
1          -0.474773    -0.182645    0.048120    
1          1.253391     -0.628805    0.269923    
6          -0.538835    -0.708093    -2.711832   
1          -1.424056    -0.183025    -2.336080   
1          -0.278805    -0.361627    -3.711920   
1          -0.795254    -1.772929    -2.738791   
6          0.609139     -0.505836    -1.766783   
8          1.689358     -0.109968    -2.149975   
6          1.723362     -1.737883    3.181916    
1          2.284523     -1.460824    4.079604    
1          2.434563     -1.686922    2.349279    
1          1.323688     -2.746084    3.284954    
6          1.034429     0.695118     2.842782    
1          1.930884     0.790164     2.221254    
1          0.228065     1.315380     2.447613    
1          1.305681     1.049912     3.843175    
6          0.617855     -0.748261    2.933060    
8          -0.530951    -1.095829    2.802400    

===================================================

Cartesian coordinates of : AC6_14
---------------------------------------------------
Atomic number (AN)    and     Cartesian coordinates
AN         X            Y             Z
---------------------------------------------------
6          2.959653     1.572504     1.547105    
1          3.524008     2.198442     2.245819    
1          2.721189     0.641624     2.070163    
1          2.040240     2.085672     1.258521    
6          5.083581     0.494077     0.625258    
1          4.828645     -0.485279    1.041098    
1          5.658745     0.367941     -0.291711   
1          5.685368     1.017661     1.373856    
6          3.810622     1.251758     0.349318    
8          3.499809     1.578874     -0.769595   
6          0.321696     3.067885     -1.340105   
1          0.526399     3.815651     -2.110676   
1          -0.334658    2.314615     -1.791137   
1          1.253806     2.597383     -1.018881   
6          -1.519656    4.640732     -0.512701   
1          -2.208875    4.182593     -1.226764   
1          -2.057133    4.934979     0.388177    
1          -1.091153    5.526525     -0.992359   
6          -0.421919    3.668023     -0.177814   
8          -0.160185    3.375730     0.964354    
6          -2.233512    -0.362673    -1.887588   
1          -2.700334    -0.602780    -2.847355   
1          -2.146039    -1.301604    -1.329555   
1          -1.237049    0.050460     -2.051690   
6          -4.496350    0.174250     -0.824347   
1          -4.457450    -0.665461    -0.122466   
1          -5.061053    0.992432     -0.378624   
1          -4.992022    -0.180569    -1.731880   
6          -3.085777    0.605212     -1.116378   
8          -2.652603    1.664676     -0.726915   
6          -0.192773    -3.482145    1.522504    
1          -0.021403    -4.503325    1.878457    
1          -0.807398    -2.980849    2.275861    
1          0.762262     -2.967184    1.406405    
6          -2.331336    -4.087768    0.256095    
1          -2.962726    -3.385131    0.809292    
1          -2.719707    -4.217685    -0.753900   
1          -2.353891    -5.039191    0.794476    
6          -0.937282    -3.526453    0.217198    
8          -0.443247    -3.127400    -0.811967   
6          -2.059371    1.062101     2.500515    
1          -2.181275    1.944068     1.861992    
1          -1.255174    1.304792     3.200263    
1          -2.987020    0.852616     3.032374    
6          -0.307468    -0.047005    1.010251    
1          0.448649     -0.215783    1.785018    
1          -0.197895    -0.819402    0.248551    
1          -0.106265    0.947349     0.598714    
6          -1.673574    -0.092953    1.625595    
8          -2.430594    -1.017739    1.415231    
6          1.685835     -0.844036    -1.848323   
1          0.791807     -1.344408    -2.234404   
1          2.355256     -0.662459    -2.694415   
1          1.426338     0.110439     -1.388624   
6          2.790619     -3.096399    -1.375917   
1          3.497866     -2.963006    -2.200170   
1          3.255473     -3.680764    -0.582216   
1          1.922243     -3.628326    -1.774098   
6          2.350359     -1.754893    -0.854594   
8          2.526838     -1.436059    0.298324    

===================================================

Cartesian coordinates of : AC6_15
---------------------------------------------------
Atomic number (AN)    and     Cartesian coordinates
AN         X            Y             Z
---------------------------------------------------
6          5.188447     -0.828070    0.645206    
1          5.440168     0.024904     0.010903    
1          6.039761     -1.516548    0.626071    
1          5.013397     -0.496034    1.668107    
6          3.991587     -1.865464    -1.360462   
1          4.938809     -2.333338    -1.642009   
1          3.158344     -2.522641    -1.611640   
1          3.906134     -0.930730    -1.923650   
6          3.971588     -1.526177    0.104643    
8          3.031931     -1.805965    0.808997    
6          0.323546     -0.449627    -1.878370   
1          1.355912     -0.725522    -2.109406   
1          0.357590     0.177458     -0.977272   
1          -0.115379    0.131911     -2.690482   
6          0.155600     -2.820902    -0.922483   
1          0.899720     -2.495396    -0.189694   
1          -0.578054    -3.489090    -0.471220   
1          0.698103     -3.370751    -1.701323   
6          -0.531107    -1.650468    -1.569327   
8          -1.708643    -1.674245    -1.836007   
6          1.879193     2.668152     -1.985446   
1          2.234434     3.650937     -2.307696   
1          0.817906     2.777730     -1.734761   
1          2.003916     1.940381     -2.787217   
6          2.638541     3.194475     0.396374    
1          1.612679     3.444597     0.684482    
1          3.177613     2.769508     1.243114    
1          3.119398     4.125140     0.080013    
6          2.604996     2.221511     -0.748191   
8          3.120561     1.129822     -0.672254   
6          -4.012435    -1.584540    0.768773    
1          -2.955201    -1.507941    0.483889    
1          -4.334646    -2.595655    0.506677    
1          -4.107833    -1.418335    1.842116    
6          -4.991825    -0.816409    -1.462216   
1          -5.595862    -1.720035    -1.591853   
1          -5.490475    0.027169     -1.939174   
1          -4.025190    -1.015417    -1.936740   
6          -4.791907    -0.548564    0.005032    
8          -5.201875    0.456008     0.533799    
6          -2.365512    1.611840     -0.928121   
1          -3.430111    1.859705     -0.949014   
1          -2.290517    0.518239     -0.875144   
1          -1.868237    1.952811     -1.836992   
6          -2.451362    2.054713     1.581491    
1          -2.824683    1.034499     1.701951    
1          -1.819235    2.340198     2.422608    
1          -3.335807    2.699578     1.548571    
6          -1.700597    2.184269     0.288644    
8          -0.618731    2.724757     0.225706    
6          1.102776     0.498681     2.225547    
1          2.018005     0.306078     1.651123    
1          1.388272     0.549801     3.278934    
1          0.665215     1.441102     1.891757    
6          0.398428     -1.911771    2.728982    
1          0.261919     -1.724706    3.798849    
1          -0.290265    -2.690763    2.402022    
1          1.434602     -2.231368    2.585607    
6          0.160047     -0.641281    1.964013    
8          -0.735794    -0.546589    1.155255    

===================================================

Cartesian coordinates of : AC6_16
---------------------------------------------------
Atomic number (AN)    and     Cartesian coordinates
AN         X            Y             Z
---------------------------------------------------
6          1.709685     -3.374090    0.653675    
1          1.771350     -3.350676    1.747013    
1          2.133716     -4.329053    0.329771    
1          0.668685     -3.298154    0.337316    
6          3.989330     -2.238714    0.442895    
1          4.430391     -3.224840    0.277969    
1          4.519902     -1.486481    -0.141235   
1          4.088614     -2.007369    1.508815    
6          2.524165     -2.237134    0.109066    
8          2.024105     -1.346277    -0.543589   
6          2.161776     0.998865     -3.019207   
1          2.299015     -0.046298    -2.721330   
1          2.946710     1.232442     -3.744658   
1          1.182031     1.135286     -3.477319   
6          3.596392     1.742270     -1.042911   
1          4.455889     1.792224     -1.716566   
1          3.670653     2.510325     -0.273460   
1          3.607074     0.750388     -0.575421   
6          2.305022     1.871606     -1.801770   
8          1.420028     2.607051     -1.436068   
6          -0.092639    -0.823066    2.446117    
1          -0.326555    -1.243748    1.458844    
1          -0.787161    0.005713     2.607407    
1          -0.226640    -1.605566    3.193857    
6          1.584893     0.996973     1.816973    
1          1.049630     1.762570     2.387209    
1          2.652724     1.214905     1.794776    
1          1.168136     1.028172     0.802833    
6          1.333691     -0.351642    2.430113    
8          2.234852     -1.030692    2.865321    
6          -0.203306    4.129427     1.135565    
1          -0.573842    5.116666     0.847877    
1          0.660276     3.913509     0.495800    
1          0.102276     4.132125     2.181898    
6          -1.933061    3.104250     -0.444062   
1          -1.175676    3.013897     -1.231638   
1          -2.665538    2.299111     -0.530267   
1          -2.420294    4.073665     -0.585923   
6          -1.242535    3.068942     0.890122    
8          -1.481543    2.218304     1.715084    
6          -3.647374    -0.550552    1.284308    
1          -2.953134    -1.346401    1.572463    
1          -4.502978    -0.607414    1.964957    
1          -3.159835    0.421137     1.382922    
6          -4.720341    -2.131287    -0.414320   
1          -5.511345    -2.354733    0.307092    
1          -5.117836    -2.161826    -1.428423   
1          -3.948521    -2.898487    -0.297829   
6          -4.104847    -0.786224    -0.129048   
8          -3.979779    0.047741     -0.992787   
6          -0.892509    -0.030602    -1.148030   
1          -1.492748    0.484416     -1.904293   
1          0.145888     0.285008     -1.276845   
1          -1.252941    0.256396     -0.157849   
6          -0.469238    -2.035914    -2.666084   
1          0.601907     -1.820237    -2.729843   
1          -0.636040    -3.109826    -2.745503   
1          -0.954569    -1.518821    -3.498960   
6          -0.989274    -1.512354    -1.354039   
8          -1.456188    -2.253944    -0.520165   

===================================================

Cartesian coordinates of : AC6_17
---------------------------------------------------
Atomic number (AN)    and     Cartesian coordinates
AN         X            Y             Z
---------------------------------------------------
6          -0.114514    -0.467285    -0.397975   
1          -1.028915    0.130523     -0.432271   
1          0.705957     0.244018     -0.260182   
1          -0.127387    -1.161667    0.443085    
6          -0.046479    -0.376306    -2.945336   
1          0.795214     0.324356     -2.983940   
1          -0.024497    -1.014260    -3.828654   
1          -0.959952    0.225689     -2.913263   
6          0.088209     -1.196010    -1.693217   
8          0.365547     -2.374484    -1.723511   
6          3.649248     -2.152008    -1.975647   
1          2.853540     -2.903814    -1.991689   
1          4.544669     -2.634331    -1.574067   
1          3.834902     -1.794904    -2.988057   
6          3.024583     -1.334075    0.367879    
1          3.926737     -1.791683    0.784002    
1          2.772009     -0.428291    0.923296    
1          2.217561     -2.066970    0.482292    
6          3.217074     -1.018892    -1.088255   
8          3.009601     0.089540     -1.529358   
6          3.521899     2.961759     0.001519    
1          3.656488     3.981328     -0.370671   
1          4.029235     2.291323     -0.698630   
1          3.962267     2.863892     0.993408    
6          1.294438     2.827954     -1.240485   
1          1.817188     2.344296     -2.070746   
1          0.272887     2.447626     -1.167522   
1          1.266809     3.900354     -1.459797   
6          2.063182     2.597869     0.031372    
8          1.541884     2.147922     1.025579    
6          -0.511681    0.155725     2.946455    
1          -0.235302    0.963870     2.259039    
1          -0.743172    0.625884     3.907043    
1          -1.386537    -0.374053    2.564641    
6          1.912481     -0.159481    3.675655    
1          1.711290     0.186374     4.694278    
1          2.724302     -0.886580    3.688846    
1          2.196071     0.723630     3.092330    
6          0.667167     -0.766856    3.083774    
8          0.631208     -1.916112    2.716539    
6          -2.280666    -2.959024    0.769722    
1          -1.364381    -3.174595    0.209228    
1          -2.932464    -3.831652    0.653337    
1          -2.041931    -2.808856    1.822737    
6          -3.253403    -1.778405    -1.285545   
1          -4.159132    -2.372618    -1.450051   
1          -3.422537    -0.767128    -1.661077   
1          -2.449490    -2.266617    -1.842583   
6          -2.960405    -1.750261    0.193166    
8          -3.272497    -0.800633    0.873446    
6          -4.602580    1.921920     -0.510983   
1          -5.018788    2.844458     -0.096949   
1          -4.898904    1.103136     0.152184    
1          -4.997592    1.748977     -1.511851   
6          -2.419736    2.348771     0.749049    
1          -2.691900    1.612842     1.512698    
1          -1.334263    2.369017     0.628509    
1          -2.772124    3.323984     1.098246    
6          -3.099925    1.981032     -0.540644   
8          -2.474644    1.729252     -1.543972   

===================================================

Cartesian coordinates of : AC6_18
---------------------------------------------------
Atomic number (AN)    and     Cartesian coordinates
AN         X            Y             Z
---------------------------------------------------
6          -2.427906    1.819886     1.917135    
1          -3.347461    1.877323     2.507245    
1          -1.899796    2.769374     2.058536    
1          -1.805981    0.991825     2.261486    
6          -3.643344    2.728050     -0.144286   
1          -3.096412    3.676972     -0.140019   
1          -3.911132    2.464816     -1.167324   
1          -4.544085    2.870979     0.458569    
6          -2.758722    1.674050     0.460589    
8          -2.313005    0.765569     -0.207150   
6          0.476313     -1.459671    -0.563836   
1          0.268415     -2.530173    -0.660400   
1          -0.360246    -1.035640    0.004432    
1          1.409036     -1.290770    -0.022971   
6          -0.700765    -0.959866    -2.770203   
1          -1.544015    -0.487664    -2.251528   
1          -0.551261    -0.493362    -3.743768   
1          -0.961967    -2.016722    -2.882331   
6          0.529105     -0.818722    -1.918160   
8          1.501704     -0.204566    -2.298404   
6          4.302413     1.118095     -1.297315   
1          3.553479     1.222501     -2.089479   
1          5.281560     1.073330     -1.782005   
1          4.253056     1.974537     -0.624956   
6          4.273084     -1.437473    -1.296988   
1          5.353969     -1.571574    -1.412138   
1          3.863530     -2.286504    -0.749156   
1          3.839047     -1.386842    -2.298052   
6          4.012489     -0.156189    -0.554640   
8          3.598586     -0.150953    0.580807    
6          -3.914121    -2.122365    -1.145963   
1          -3.725646    -1.043331    -1.127012   
1          -4.847896    -2.291415    -0.602002   
1          -4.014501    -2.463855    -2.175974   
6          -2.580118    -2.533926    0.996628    
1          -3.483542    -2.800594    1.553744    
1          -1.723674    -3.077329    1.394733    
1          -2.419013    -1.459479    1.140100    
6          -2.768752    -2.826974    -0.466277   
8          -2.032468    -3.565676    -1.073331   
6          -0.129445    2.694362     -1.902491   
1          -0.713254    1.776515     -2.036629   
1          0.841632     2.511274     -2.369509   
1          -0.645417    3.524326     -2.385020   
6          0.849570     1.979527     0.362794    
1          1.640359     1.518543     -0.233233   
1          1.265023     2.475099     1.241339    
1          0.192455     1.170518     0.710725    
6          0.013110     2.950027     -0.427886   
8          -0.558814    3.867671     0.112580    
6          1.742738     -2.124029    2.701886    
1          2.112093     -2.466004    3.673890    
1          2.619196     -1.941915    2.071337    
1          1.106799     -2.891795    2.260709    
6          1.763003     0.340374     3.371385    
1          2.496907     0.615272     2.605440    
1          1.101278     1.182326     3.575264    
1          2.326797     0.076635     4.270696    
6          0.977062     -0.840408    2.873560    
8          -0.198956    -0.760255    2.609207    

===================================================

Cartesian coordinates of : AC6_19
---------------------------------------------------
Atomic number (AN)    and     Cartesian coordinates
AN         X            Y             Z
---------------------------------------------------
6          -4.152246    -2.085199    1.157774    
1          -3.324172    -2.786031    1.030120    
1          -5.078603    -2.627556    0.938490    
1          -4.187781    -1.719440    2.184110    
6          -3.657962    -1.291018    -1.222755   
1          -4.065767    -2.260211    -1.519037   
1          -3.972087    -0.508531    -1.913720   
1          -2.564620    -1.355206    -1.263539   
6          -4.023537    -0.939158    0.191660    
8          -4.208859    0.204204     0.534483    
6          1.385251     2.616799     -0.873449   
1          2.248846     2.408206     -1.512154   
1          1.111730     3.664228     -1.036896   
1          0.553117     1.967799     -1.149857   
6          2.905994     3.278001     1.070891    
1          2.667483     4.334722     0.918953    
1          3.085333     3.086412     2.128681    
1          3.808570     3.060296     0.492731    
6          1.788615     2.410924     0.558858    
8          1.250205     1.591642     1.269104    
6          4.900012     -1.315926    -1.269466   
1          4.187574     -2.146026    -1.324985   
1          5.815521     -1.716389    -0.824231   
1          5.108332     -0.925936    -2.265149   
6          4.036328     -0.632783    1.032701    
1          4.963619     -0.932941    1.530429    
1          3.571936     0.193793     1.572858    
1          3.373935     -1.505382    1.033809    
6          4.317640     -0.243718    -0.391502   
8          4.067884     0.860397     -0.813905   
6          0.685902     -1.387641    2.431127    
1          0.582778     -1.798165    3.440354    
1          1.346140     -0.517861    2.503426    
1          1.119920     -2.135676    1.766931    
6          -1.373959    0.087271     2.757809    
1          -0.765196    0.996728     2.796366    
1          -2.355299    0.311004     2.336407    
1          -1.475844    -0.271192    3.786639    
6          -0.654063    -0.936133    1.924537    
8          -1.130499    -1.373806    0.902002    
6          -3.753345    2.585855     -1.721611   
1          -3.779584    3.667621     -1.562405   
1          -4.561145    2.150854     -1.124460   
1          -3.905351    2.356787     -2.776255   
6          -2.006095    2.423680     0.138783    
1          -2.842616    2.372846     0.839847    
1          -1.182610    1.794401     0.480984    
1          -1.670518    3.466790     0.102602    
6          -2.452954    2.005293     -1.235099   
8          -1.801946    1.250150     -1.916054   
6          -0.069086    -3.124591    -1.769067   
1          -0.314057    -2.718836    -2.754346   
1          -0.959126    -3.007088    -1.141452   
1          0.190176     -4.180800    -1.837162   
6          0.987890     -0.846387    -1.258531   
1          -0.029576    -0.467742    -1.386249   
1          1.453659     -0.370071    -0.391808   
1          1.563535     -0.565259    -2.149631   
6          1.037433     -2.341856    -1.119762   
8          1.932069     -2.894665    -0.521605   

===================================================

Cartesian coordinates of : AC6_2
---------------------------------------------------
Atomic number (AN)    and     Cartesian coordinates
AN         X            Y             Z
---------------------------------------------------
6          -2.781672    -2.603014    -0.290048   
1          -3.108890    -3.590796    -0.626655   
1          -1.874746    -2.360286    -0.856684   
1          -3.543394    -1.852146    -0.495110   
6          -1.499812    -3.734029    1.603085    
1          -0.612158    -3.745552    0.961710    
1          -1.220219    -3.610542    2.649205    
1          -1.995740    -4.700711    1.469582    
6          -2.423908    -2.627713    1.168114    
8          -2.826068    -1.792506    1.942507    
6          -0.032927    -0.243060    0.767500    
1          -1.040702    -0.043308    0.393790    
1          0.012513     -1.307077    1.029955    
1          0.708486     -0.060932    -0.014027   
6          -0.845808    0.833787     2.937527    
1          -1.468848    -0.056074    3.066613    
1          -0.476445    1.205586     3.892946    
1          -1.477330    1.598335     2.470818    
6          0.287865     0.561515     1.995326    
8          1.412221     0.959185     2.208478    
6          1.486790     3.546957     0.373005    
1          1.904520     4.339907     -0.254827   
1          2.260050     2.778673     0.478662    
1          1.221503     3.934717     1.355635    
6          0.510353     2.415239     -1.695319   
1          1.447367     1.852091     -1.745482   
1          -0.330703    1.797290     -2.015361   
1          0.615211     3.268909     -2.374139   
6          0.294233     2.927726     -0.298340   
8          -0.778221    2.841774     0.254410    
6          0.517028     -1.192165    -2.629512   
1          0.362183     -1.462364    -3.679088   
1          1.186566     -0.326096    -2.620073   
1          -0.439566    -0.929502    -2.173361   
6          2.568420     -2.691769    -2.377239   
1          3.235101     -1.847905    -2.169897   
1          2.925163     -3.584276    -1.863678   
1          2.579765     -2.849705    -3.459350   
6          1.185130     -2.327720    -1.908089   
8          0.657319     -2.910421    -0.990245   
6          4.424632     1.050332     1.048522    
1          5.333929     0.571380     1.421862    
1          3.863633     1.406772     1.918745    
1          4.679967     1.890699     0.402897    
6          3.348323     -1.264416    0.993235    
1          3.106068     -1.112526    2.047783    
1          2.557229     -1.833899    0.502607    
1          4.282174     -1.836244    0.952696    
6          3.560814     0.061528     0.317330    
8          3.077510     0.314692     -0.762859   
6          -3.275673    2.678347     -1.871782   
1          -2.783611    3.486995     -1.323512   
1          -4.342840    2.916026     -1.910192   
1          -2.873629    2.615370     -2.882912   
6          -3.623823    1.304984     0.254800    
1          -4.711094    1.427494     0.213896    
1          -3.382710    0.353211     0.733407    
1          -3.231305    2.135602     0.848891    
6          -3.052127    1.385179     -1.132911   
8          -2.449577    0.467354     -1.637112   

===================================================

Cartesian coordinates of : AC6_20
---------------------------------------------------
Atomic number (AN)    and     Cartesian coordinates
AN         X            Y             Z
---------------------------------------------------
6          3.072782     -2.535126    0.612615    
1          2.204964     -2.803806    0.000693    
1          3.536633     -3.471853    0.938522    
1          3.777247     -1.945740    0.027440    
6          1.537296     -2.416900    2.644457    
1          1.882928     -3.394265    2.994939    
1          1.270940     -1.791729    3.496589    
1          0.660576     -2.598696    2.013295    
6          2.605825     -1.757144    1.811653    
8          3.047280     -0.669504    2.088442    
6          3.011741     2.949109     -1.770211   
1          3.691415     2.094524     -1.794665   
1          3.622538     3.853333     -1.674199   
1          2.434268     3.005083     -2.692995   
6          2.738731     2.481357     0.724339    
1          3.695434     2.993914     0.854004    
1          2.075149     2.705268     1.560332    
1          2.947037     1.404409     0.713856    
6          2.096566     2.851975     -0.580023   
8          0.909770     3.068886     -0.675619   
6          -2.319620    -3.059539    -1.610310   
1          -3.091921    -2.298268    -1.747036   
1          -2.822146    -4.029153    -1.533020   
1          -1.640590    -3.068786    -2.463408   
6          -2.387572    -2.591508    0.904888    
1          -3.279364    -3.221986    0.905387    
1          -1.786040    -2.779216    1.795419    
1          -2.720241    -1.545845    0.929779    
6          -1.568067    -2.786856    -0.338582   
8          -0.359722    -2.710515    -0.318314   
6          -0.104103    0.425541     1.300266    
1          0.772165     0.385598     1.955982    
1          0.234293     0.928469     0.386107    
1          -0.441372    -0.582731    1.058907    
6          -0.822261    2.625833     2.361255    
1          -0.408332    3.166301     1.501961    
1          -1.685957    3.150617     2.769690    
1          -0.029697    2.579712     3.115162    
6          -1.197363    1.232388     1.932994    
8          -2.321001    0.806567     2.074340    
6          -2.577390    2.358728     -0.724679   
1          -2.765696    2.984336     0.151469    
1          -2.928755    2.917906     -1.599065   
1          -1.506054    2.179603     -0.839808   
6          -4.719181    1.151220     -0.027077   
1          -5.270558    2.014777     -0.409084   
1          -5.278148    0.232965     -0.205144   
1          -4.588778    1.296727     1.050523    
6          -3.350895    1.070333     -0.643075   
8          -2.902247    0.028831     -1.059633   
6          0.187588     0.070895     -2.418974   
1          -0.600405    -0.401717    -1.819774   
1          -0.072600    -0.084648    -3.468681   
1          0.203237     1.136716     -2.181628   
6          1.815922     -1.881823    -2.721821   
1          1.747771     -1.793767    -3.809883   
1          2.809623     -2.226914    -2.437027   
1          1.064230     -2.612351    -2.404042   
6          1.504742     -0.560892    -2.072003   
8          2.268138     -0.042307    -1.291074   

===================================================

Cartesian coordinates of : AC6_21
---------------------------------------------------
Atomic number (AN)    and     Cartesian coordinates
AN         X            Y             Z
---------------------------------------------------
6          4.341616     2.445329     -0.488599   
1          5.216429     1.791635     -0.415185   
1          4.591640     3.384380     0.013218    
1          4.109604     2.629430     -1.537164   
6          3.328577     1.521757     1.672454    
1          3.612108     2.442069     2.191055    
1          2.404807     1.116261     2.086571    
1          4.147448     0.808415     1.818916    
6          3.185699     1.773064     0.198434    
8          2.198429     1.429422     -0.412662   
6          -4.797465    -0.198012    -1.460774   
1          -4.358329    0.571815     -2.102905   
1          -5.883742    -0.084913    -1.508987   
1          -4.504529    -1.184257    -1.820404   
6          -4.849429    1.222565     0.661247    
1          -5.914233    1.063160     0.860655    
1          -4.325632    1.377040     1.605220    
1          -4.761440    2.111219     0.031808    
6          -4.294473    0.027996     -0.063744   
8          -3.493405    -0.715123    0.454934    
6          3.366934     -1.374107    -1.811240   
1          2.435496     -0.801399    -1.875204   
1          3.107758     -2.408613    -2.050642   
1          4.093019     -0.978218    -2.521002   
6          3.031727     -1.839302    0.683764    
1          2.532373     -2.756761    0.364391    
1          3.620952     -1.999484    1.587446    
1          2.239634     -1.112945    0.912700    
6          3.895344     -1.271072    -0.407855   
8          4.944132     -0.721286    -0.162143   
6          -1.750185    -0.334376    3.382858    
1          -1.962303    -1.029391    4.200712    
1          -2.651028    -0.290706    2.760994    
1          -1.515049    0.651106     3.784497    
6          -0.785018    -2.217959    1.949668    
1          -1.678560    -2.220158    1.314604    
1          0.092706     -2.502823    1.367967    
1          -0.961613    -2.951961    2.741659    
6          -0.611114    -0.847617    2.543726    
8          0.379584     -0.186267    2.346752    
6          -0.373367    -0.767061    -1.068648   
1          -1.290921    -0.466350    -0.552096   
1          -0.325999    -0.172383    -1.989379   
1          0.502559     -0.542519    -0.456819   
6          -1.760953    -2.695171    -1.990777   
1          -2.073802    -2.052245    -2.819509   
1          -1.696472    -3.732094    -2.318532   
1          -2.525327    -2.589094    -1.211757   
6          -0.443790    -2.225224    -1.432139   
8          0.485518     -2.978087    -1.275176   
6          -0.426476    3.099944     -1.723877   
1          0.482248     2.489482     -1.770485   
1          -0.137344    4.039607     -1.243498   
1          -0.810292    3.292791     -2.725065   
6          -1.093179    2.145553     0.548232    
1          -1.054663    3.103280     1.078177    
1          -1.831680    1.495427     1.023411    
1          -0.095470    1.699581     0.624957    
6          -1.452108    2.384540     -0.890930   
8          -2.502305    2.009409     -1.359343   

===================================================

Cartesian coordinates of : AC6_22
---------------------------------------------------
Atomic number (AN)    and     Cartesian coordinates
AN         X            Y             Z
---------------------------------------------------
6          -2.969025    2.772761     1.269950    
1          -3.404755    1.801190     1.524358    
1          -3.809880    3.453172     1.099784    
1          -2.349933    3.150417     2.083435    
6          -2.852526    2.010776     -1.171324   
1          -3.934107    2.156141     -1.148927   
1          -2.425307    2.381651     -2.104098   
1          -2.667936    0.929619     -1.116031   
6          -2.168904    2.650996     0.006089    
8          -1.018553    3.018497     -0.062845   
6          2.140696     2.214413     1.068622    
1          1.051383     2.317782     1.026367    
1          2.508834     3.078239     1.632736    
1          2.415721     1.296506     1.588145    
6          2.219573     3.354740     -1.212416   
1          2.386774     4.326121     -0.737133   
1          2.719711     3.321336     -2.179883   
1          1.134675     3.259035     -1.332477   
6          2.714168     2.250856     -0.318720   
8          3.518358     1.433752     -0.703141   
6          -4.680314    -1.289490    -1.323914   
1          -5.431925    -2.076504    -1.437817   
1          -3.851415    -1.532019    -1.995440   
1          -5.113013    -0.326140    -1.592971   
6          -3.533971    -2.525604    0.597875    
1          -2.602172    -2.685512    0.044649    
1          -3.323926    -2.444587    1.664665    
1          -4.174037    -3.391301    0.406691    
6          -4.174832    -1.261605    0.092407    
8          -4.265774    -0.276262    0.783670    
6          0.461217     -2.143883    -2.606924   
1          1.353440     -2.431866    -2.040494   
1          0.811430     -1.733179    -3.559208   
1          -0.179939    -3.005355    -2.791018   
6          0.521421     0.113570     -1.418016   
1          1.258065     0.398402     -2.173593   
1          -0.122222    0.958318     -1.163287   
1          1.103733     -0.180680    -0.533729   
6          -0.278069    -1.081549    -1.847335   
8          -1.449713    -1.202442    -1.560356   
6          4.263116     -1.000989    1.419693    
1          4.709012     -0.009119    1.303155    
1          5.042228     -1.659793    1.817613    
1          3.420197     -0.963094    2.110869    
6          4.851249     -1.481726    -1.021936   
1          5.811612     -1.867981    -0.670440   
1          4.507340     -2.052531    -1.884433   
1          5.003045     -0.437606    -1.312404   
6          3.823825     -1.508668    0.076111    
8          2.702868     -1.919556    -0.116791   
6          0.079462     -2.399064    1.677719    
1          0.023342     -2.441475    0.584502    
1          -0.836209    -2.860425    2.061515    
1          0.956796     -2.951447    2.010269    
6          -1.025083    -0.092350    1.780114    
1          -1.881790    -0.378020    2.401531    
1          -0.786683    0.956849     1.961961    
1          -1.342663    -0.242216    0.741824    
6          0.156564     -0.962713    2.121149    
8          1.103959     -0.533586    2.731269    

===================================================

Cartesian coordinates of : AC6_23
---------------------------------------------------
Atomic number (AN)    and     Cartesian coordinates
AN         X            Y             Z
---------------------------------------------------
6          3.547731     2.647993     -1.242367   
1          3.995752     1.661544     -1.407647   
1          4.364372     3.375018     -1.250521   
1          2.838110     2.872770     -2.038596   
6          3.735910     2.457681     1.299651    
1          4.515822     3.224009     1.323426    
1          3.143973     2.498720     2.213710    
1          4.240760     1.488325     1.220400    
6          2.856293     2.637645     0.093202    
8          1.655298     2.730349     0.188864    
6          3.720776     -2.435641    1.153788    
1          4.442819     -3.256297    1.200743    
1          2.727215     -2.882554    1.270479    
1          3.914296     -1.725337    1.957533    
6          3.573854     -2.634211    -1.385466   
1          2.599092     -3.126359    -1.293443   
1          3.622357     -2.049046    -2.303432   
1          4.326344     -3.428201    -1.412185   
6          3.796079     -1.757156    -0.185019   
8          4.003259     -0.570060    -0.290174   
6          -1.351956    -2.857611    -1.179729   
1          -1.660867    -1.808336    -1.263481   
1          -2.274144    -3.441858    -1.221162   
1          -0.685847    -3.109777    -2.005126   
6          -1.484981    -2.893135    1.376765    
1          -2.421706    -3.448955    1.293401    
1          -0.917905    -3.201013    2.255258    
1          -1.770859    -1.838194    1.476038    
6          -0.651440    -3.038382    0.136282    
8          0.542029     -3.243904    0.194331    
6          1.011586     -0.095997    1.377810    
1          2.060288     0.140993     1.191646    
1          0.955474     -1.154555    1.659346    
1          0.618033     0.503884     2.199103    
6          0.802681     -0.124155    -1.188617   
1          1.109232     -1.174248    -1.262480   
1          0.098952     0.109287     -1.988661   
1          1.710283     0.475959     -1.286117   
6          0.160459     0.095010     0.151930    
8          -1.017966    0.354912     0.248878    
6          -1.504807    3.033621     -1.389058   
1          -0.474177    2.707618     -1.225192   
1          -1.460948    4.061641     -1.766005   
1          -2.002504    2.410658     -2.133120   
6          -1.542563    3.505431     1.120512    
1          -1.111871    4.494756     0.936523    
1          -2.206601    3.538736     1.983706    
1          -0.697671    2.836221     1.310591    
6          -2.284003    3.029348     -0.098372   
8          -3.439340    2.687375     -0.054104   
6          -4.013673    -0.224640    -1.346638   
1          -3.032748    0.263520     -1.308031   
1          -4.741937    0.585850     -1.432623   
1          -4.076015    -0.894815    -2.204338   
6          -4.239516    -0.179387    1.198297    
1          -4.948521    0.648381     1.116264    
1          -4.480762    -0.814476    2.050764    
1          -3.257099    0.286623     1.334375    
6          -4.214308    -0.990037    -0.067072   
8          -4.314494    -2.194767    -0.056112   

===================================================

Cartesian coordinates of : AC6_24
---------------------------------------------------
Atomic number (AN)    and     Cartesian coordinates
AN         X            Y             Z
---------------------------------------------------
6          -0.336806    0.503618     0.177179    
1          -0.802019    1.327659     -0.366187   
1          -0.876983    -0.419305    -0.075674   
1          0.705204     0.385220     -0.133674   
6          -1.496845    1.597467     2.184033    
1          -2.465074    1.251929     1.804820    
1          -1.498332    1.620004     3.273430    
1          -1.349348    2.607212     1.781564    
6          -0.400511    0.710761     1.668915    
8          0.395140     0.176250     2.405057    
6          1.184501     -2.834113    0.598092    
1          0.214930     -3.310250    0.427586    
1          0.973609     -1.827165    0.981782    
1          1.765559     -3.381771    1.340405    
6          1.209835     -2.140891    -1.870669   
1          1.371709     -1.056761    -1.853379   
1          1.631374     -2.524873    -2.800261   
1          0.134686     -2.323598    -1.814913   
6          1.946417     -2.722360    -0.692625   
8          3.107991     -3.046365    -0.773716   
6          3.774106     -0.650476    1.411191    
1          4.549788     -0.191288    2.032487    
1          3.919273     -1.733820    1.471729    
1          2.786420     -0.379487    1.790701    
6          5.222586     -0.602330    -0.698103   
1          5.182924     -1.680987    -0.882231   
1          5.327529     -0.077597    -1.647094   
1          6.085964     -0.410300    -0.055845   
6          3.944514     -0.208078    -0.014642   
8          3.086935     0.423701     -0.590827   
6          -3.503206    2.566701     -0.794940   
1          -3.924763    3.032859     -1.689935   
1          -2.482932    2.958866     -0.691198   
1          -4.083476    2.841973     0.085515    
6          -2.912080    0.540431     -2.248438   
1          -2.037299    1.112391     -2.570427   
1          -2.665994    -0.518739    -2.156909   
1          -3.675595    0.669714     -3.023354   
6          -3.450884    1.072649     -0.947947   
8          -3.818789    0.330665     -0.067246   
6          -4.349170    -2.824130    -0.033517   
1          -4.998956    -2.019941    0.320574    
1          -4.613036    -3.729005    0.523274    
1          -4.506117    -2.992546    -1.098430   
6          -2.575161    -2.084042    1.650694    
1          -2.960065    -2.825620    2.356235    
1          -1.497124    -1.973009    1.780461    
1          -3.073722    -1.136364    1.879639    
6          -2.914023    -2.466993    0.235563    
8          -2.077609    -2.490346    -0.636413   
6          1.636577     3.368545     -1.537935   
1          2.013643     2.343732     -1.626925   
1          2.513293     4.022561     -1.570156   
1          0.968094     3.605948     -2.364847   
6          1.737411     3.223775     1.008275    
1          2.626560     3.860618     1.038791    
1          1.144842     3.373415     1.911115    
1          2.096198     2.188654     0.958243    
6          0.925920     3.522925     -0.222763   
8          -0.238650    3.839709     -0.158240   

===================================================

Cartesian coordinates of : AC6_25
---------------------------------------------------
Atomic number (AN)    and     Cartesian coordinates
AN         X            Y             Z
---------------------------------------------------
6          0.657414     -2.460145    2.490191    
1          -0.377581    -2.192992    2.252391    
1          0.777261     -2.330970    3.570152    
1          0.852219     -3.496631    2.216075    
6          1.448525     -0.068701    2.051882    
1          1.609741     0.111620     3.119573    
1          2.161104     0.510121     1.461382    
1          0.427345     0.259545     1.824406    
6          1.585484     -1.534046    1.753899    
8          2.391085     -1.951368    0.953213    
6          -2.687987    1.187812     -1.725066   
1          -2.170887    0.741590     -2.577451   
1          -1.969245    1.259164     -0.897173   
1          -3.021740    2.201096     -1.953216   
6          -3.812425    -1.117814    -1.558478   
1          -2.994487    -1.561566    -0.978769   
1          -4.754293    -1.589665    -1.278081   
1          -3.576405    -1.306413    -2.608815   
6          -3.856808    0.356769     -1.266977   
8          -4.770589    0.850052     -0.647446   
6          -0.361193    -2.762912    -1.039693   
1          -0.894046    -2.488065    -0.121195   
1          0.646251     -3.066823    -0.737839   
1          -0.876735    -3.585230    -1.535441   
6          0.451210     -0.372003    -1.399180   
1          1.463215     -0.656497    -1.095438   
1          0.490377     0.427091     -2.139518   
1          -0.054222    -0.007839    -0.496228   
6          -0.300326    -1.555653    -1.938923   
8          -0.849151    -1.532764    -3.013527   
6          2.041790     3.389447     0.986994    
1          2.255130     4.454458     0.855056    
1          2.964978     2.845455     0.762168    
1          1.730684     3.200281     2.014335    
6          1.272409     3.139629     -1.436745   
1          2.074497     2.444376     -1.708870   
1          0.385813     2.938114     -2.038255   
1          1.641782     4.149734     -1.633413   
6          0.970253     2.955483     0.024134    
8          -0.066631    2.466435     0.404405    
6          4.178173     -1.170405    -1.648065   
1          3.655972     -2.049091    -1.254921   
1          5.176276     -1.497945    -1.951882   
1          3.634791     -0.771851    -2.504698   
6          5.173489     -0.479450    0.601317    
1          6.213375     -0.427288    0.261589    
1          5.027959     0.227095     1.418525    
1          4.990328     -1.500013    0.944723    
6          4.262705     -0.148615    -0.548837   
8          3.641718     0.887096     -0.591503   
6          -4.105906    -0.820746    2.113711    
1          -4.941658    -0.444452    1.514318    
1          -4.360300    -0.651232    3.163754    
1          -3.968175    -1.885989    1.928778    
6          -2.873776    1.421402     2.017401    
1          -3.134974    1.610966     3.062617    
1          -1.907686    1.863834     1.773544    
1          -3.657795    1.881954     1.405930    
6          -2.867305    -0.053498    1.743292    
8          -1.918083    -0.601360    1.224453    

===================================================

Cartesian coordinates of : AC6_26
---------------------------------------------------
Atomic number (AN)    and     Cartesian coordinates
AN         X            Y             Z
---------------------------------------------------
6          3.348889     0.126198     -0.836434   
1          4.273730     0.664364     -0.616204   
1          2.572900     0.498719     -0.154701   
1          3.023420     0.320531     -1.859639   
6          4.432762     -1.776578    0.487833    
1          4.156913     -1.267888    1.416867    
1          4.405890     -2.857357    0.622136    
1          5.448917     -1.458916    0.233934    
6          3.483957     -1.353666    -0.597462   
8          2.828629     -2.151978    -1.223822   
6          0.173104     -0.508983    -2.721935   
1          -0.330532    -1.457514    -2.926122   
1          0.559114     -0.561412    -1.695795   
1          1.015828     -0.369789    -3.398846   
6          -2.123482    0.460836     -2.160642   
1          -1.979743    0.358475     -1.077134   
1          -2.771319    1.314061     -2.364295   
1          -2.589770    -0.469183    -2.496459   
6          -0.778585    0.652287     -2.802745   
8          -0.457151    1.700805     -3.311540   
6          2.060390     2.230432     2.462171    
1          2.537766     2.533359     3.400723    
1          1.265174     2.948439     2.251765    
1          2.810952     2.247783     1.670442    
6          0.146063     0.718389     3.236756    
1          -0.595658    1.005290     2.479950    
1          -0.044963    -0.307396    3.554361    
1          0.029635     1.404651     4.080390    
6          1.516624     0.834034     2.636035    
8          2.167824     -0.133491    2.325977    
6          -1.202460    3.272066     -0.493945   
1          -1.482883    3.458520     -1.536039   
1          -1.138695    4.247826     -0.002075   
1          -1.950514    2.649292     -0.001552   
6          1.279879     3.344999     -1.111986   
1          1.309021     4.385024     -0.776168   
1          2.228962     2.851014     -0.900788   
1          1.110321     3.354446     -2.193989   
6          0.140998     2.601776     -0.470157   
8          0.299814     1.508546     0.025496    
6          -4.546332    -0.419110    0.232118    
1          -5.484808    -0.749625    0.685774    
1          -4.211236    -1.214364    -0.441939   
1          -4.702309    0.500480     -0.331863   
6          -3.308493    -1.339717    2.271199    
1          -3.205277    -2.291783    1.743780    
1          -2.435053    -1.154878    2.897726    
1          -4.200199    -1.412293    2.902230    
6          -3.485444    -0.222621    1.278121    
8          -2.807026    0.775766     1.321051    
6          -0.103041    -3.760337    -0.828868   
1          0.318922     -4.363259    -0.018878   
1          0.754372     -3.371779    -1.389648   
1          -0.734145    -4.375938    -1.469131   
6          -0.168179    -1.743941    0.739345    
1          0.880602     -1.599137    0.467801    
1          -0.666067    -0.776981    0.845575    
1          -0.162707    -2.255833    1.709144    
6          -0.880656    -2.607757    -0.262821   
8          -2.023654    -2.384245    -0.593516   

===================================================

Cartesian coordinates of : AC6_27
---------------------------------------------------
Atomic number (AN)    and     Cartesian coordinates
AN         X            Y             Z
---------------------------------------------------
6          -1.072409    3.351631     0.078276    
1          -0.416312    3.021455     0.892850    
1          -2.084588    3.022384     0.327424    
1          -1.012032    4.437424     0.003668    
6          -1.048392    1.305041     -1.454709   
1          -2.136654    1.288509     -1.566170   
1          -0.575283    0.903543     -2.350491   
1          -0.833464    0.662859     -0.592880   
6          -0.579074    2.709782     -1.191311   
8          0.165883     3.283750     -1.947268   
6          -4.820766    0.350841     -1.063210   
1          -5.879417    0.081203     -1.089940   
1          -4.301445    -0.282724    -1.790194   
1          -4.689601    1.398139     -1.336109   
6          -4.625354    -1.208902    0.952844    
1          -4.506951    -2.040938    0.254697    
1          -4.028588    -1.380614    1.849185    
1          -5.683790    -1.155154    1.228031    
6          -4.218501    0.076512     0.286243    
8          -3.446090    0.846856     0.805484    
6          2.409274     0.726351     -1.304408   
1          1.913003     1.332038     -2.067618   
1          1.633692     0.386491     -0.605139   
1          2.894294     -0.142438    -1.752740   
6          2.943130     2.909796     -0.091150   
1          2.079937     2.792529     0.573778    
1          3.743290     3.433522     0.430754    
1          2.595599     3.486657     -0.952791   
6          3.400069     1.545214     -0.519323   
8          4.487263     1.108507     -0.222720   
6          -1.040232    1.166412     3.163569    
1          -1.192096    0.550023     4.054339    
1          -2.025697    1.318501     2.709553    
1          -0.600369    2.123584     3.442615    
6          -0.603195    -0.926929    1.757854    
1          -1.580525    -0.853098    1.264693    
1          0.131161     -1.372199    1.081750    
1          -0.738476    -1.569084    2.633977    
6          -0.167066    0.450767     2.173101    
8          0.821393     0.966551     1.704243    
6          4.421412     -2.289028    -0.350674   
1          5.157295     -2.847185    0.235687    
1          4.846298     -1.295347    -0.533198   
1          4.231357     -2.801197    -1.293527   
6          3.266478     -1.460927    1.769563    
1          3.626041     -0.437009    1.623236    
1          2.303628     -1.440508    2.278695    
1          4.011692     -1.972334    2.385760    
6          3.148385     -2.132424    0.430812    
8          2.083003     -2.506880    -0.004465   
6          -0.265027    -2.094531    -2.295753   
1          0.153537     -3.012463    -2.715208   
1          0.557856     -1.603641    -1.760263   
1          -0.632841    -1.438068    -3.083787   
6          -1.120033    -3.570016    -0.395941   
1          -0.102164    -3.546284    0.004232    
1          -1.856900    -3.586831    0.407731    
1          -1.208315    -4.489216    -0.985013   
6          -1.349492    -2.391294    -1.300387   
8          -2.345004    -1.709071    -1.220269   

===================================================

Cartesian coordinates of : AC6_28
---------------------------------------------------
Atomic number (AN)    and     Cartesian coordinates
AN         X            Y             Z
---------------------------------------------------
6          -0.446630    0.043532     2.365355    
1          -1.272443    0.119535     3.080780    
1          -0.841657    -0.473927    1.484452    
1          -0.112304    1.043985     2.084846    
6          0.331329     -2.165193    3.376807    
1          -0.014084    -2.719180    2.498915    
1          1.199647     -2.660349    3.810832    
1          -0.489604    -2.156748    4.100671    
6          0.676343     -0.756526    2.967000    
8          1.780926     -0.300444    3.126785    
6          2.332173     2.292437     0.877288    
1          1.342406     2.660499     1.163641    
1          3.065522     2.913570     1.403358    
1          2.459684     1.256230     1.195121    
6          2.065974     3.749682     -1.198151   
1          2.479307     4.596406     -0.642352   
1          2.344522     3.816328     -2.249452   
1          0.977088     3.808416     -1.084439   
6          2.533064     2.450071     -0.602516   
8          3.025794     1.581366     -1.284286   
6          -2.316442    -2.672364    0.368382    
1          -1.293131    -2.586579    -0.020303   
1          -2.659271    -3.693065    0.187634    
1          -2.299198    -2.460067    1.438888    
6          -3.826148    -2.103290    -1.618114   
1          -4.570729    -2.871187    -1.383324   
1          -4.310504    -1.263974    -2.116239   
1          -3.081833    -2.556820    -2.277296   
6          -3.160952    -1.655918    -0.348761   
8          -3.286242    -0.530541    0.077649    
6          -2.832563    2.430916     1.680239    
1          -3.058818    1.359712     1.624468    
1          -3.789705    2.953799     1.758892    
1          -2.214867    2.638634     2.553634    
6          -2.925422    2.755771     -0.847454   
1          -3.765261    3.454829     -0.786505   
1          -2.308129    2.999185     -1.712075   
1          -3.352161    1.752239     -0.950945   
6          -2.115755    2.822354     0.418598    
8          -0.952301    3.148609     0.417932    
6          -0.215246    0.519364     -1.282192   
1          -0.079492    1.488201     -1.773332   
1          0.534180     0.462407     -0.483965   
1          -1.210246    0.452003     -0.841449   
6          1.269257     -0.549724    -3.064310   
1          2.138696     -0.374670    -2.422200   
1          1.390230     -1.456953    -3.655963   
1          1.222165     0.319271     -3.728668   
6          0.012435     -0.614823    -2.240450   
8          -0.768209    -1.531259    -2.343547   
6          3.428625     -1.501074    0.332261    
1          3.601820     -0.627904    -0.312026   
1          4.304325     -2.149130    0.252918    
1          3.292610     -1.146857    1.355548    
6          2.337869     -3.183651    -1.272801   
1          2.724326     -4.118581    -0.852060   
1          1.374000     -3.374606    -1.747479   
1          3.070478     -2.841889    -2.008559   
6          2.186083     -2.186633    -0.154479   
8          1.099839     -1.944276    0.319694    

===================================================

Cartesian coordinates of : AC6_29
---------------------------------------------------
Atomic number (AN)    and     Cartesian coordinates
AN         X            Y             Z
---------------------------------------------------
6          -1.613911    -3.477120    1.083486    
1          -2.109104    -3.729894    0.140270    
1          -2.262864    -2.751617    1.588085    
1          -1.496192    -4.372137    1.693394    
6          -0.298796    -1.610554    -0.060163   
1          -1.105694    -0.937761    0.241385    
1          0.659965     -1.090146    -0.013045   
1          -0.522347    -1.891155    -1.096543   
6          -0.278491    -2.841525    0.805567    
8          0.749979     -3.292854    1.246061    
6          -0.862715    -0.506931    3.301735    
1          -0.636772    0.006313     4.240511    
1          0.091173     -0.598493    2.766159    
1          -1.278233    -1.494407    3.503647    
6          -1.429334    1.754342     2.266385    
1          -0.366675    1.827772     2.011061    
1          -2.045865    2.223161     1.498030    
1          -1.562083    2.289971     3.212239    
6          -1.799027    0.310340     2.457168    
8          -2.774110    -0.177358    1.932524    
6          1.303971     -0.528133    -3.419343   
1          0.253325     -0.600932    -3.107013   
1          1.419621     -1.175304    -4.292980   
1          1.520742     0.508108     -3.678184   
6          2.250603     -2.474016    -2.042598   
1          3.071284     -2.877655    -2.645973   
1          2.457703     -2.681506    -0.990524   
1          1.337472     -2.984503    -2.356611   
6          2.176376     -0.988169    -2.288592   
8          2.795126     -0.210530    -1.600989   
6          -3.483485    1.195573     -1.249019   
1          -3.556481    1.172153     -0.156290   
1          -4.499424    1.356528     -1.625224   
1          -2.840945    2.016438     -1.568106   
6          -3.685608    -1.346141    -1.201619   
1          -4.761803    -1.274420    -1.384535   
1          -3.292044    -2.254349    -1.659216   
1          -3.557109    -1.379317    -0.113446   
6          -2.979869    -0.130387    -1.742283   
8          -2.055648    -0.228180    -2.514843   
6          0.221183     1.987324     -1.160201   
1          0.173839     1.231260     -0.365645   
1          1.260350     1.982230     -1.502242   
1          -0.458842    1.701538     -1.963914   
6          0.878235     3.969502     0.307850    
1          1.715846     4.293323     -0.319276   
1          0.459419     4.831409     0.826620    
1          1.282178     3.241325     1.019226    
6          -0.163205    3.311147     -0.560027   
8          -1.247872    3.807589     -0.737482   
6          3.956435     1.454898     0.877732    
1          4.153653     1.307608     -0.188825   
1          4.900786     1.304409     1.407506    
1          3.586128     2.466556     1.043454    
6          3.417883     -0.983180    1.421231    
1          3.987577     -1.073120    2.353339    
1          2.581765     -1.685084    1.448237    
1          4.096700     -1.226232    0.600691    
6          2.936492     0.433797     1.296399    
8          1.790341     0.742999     1.533665    

===================================================

Cartesian coordinates of : AC6_3
---------------------------------------------------
Atomic number (AN)    and     Cartesian coordinates
AN         X            Y             Z
---------------------------------------------------
6          0.490737     -0.038875    -1.433383   
1          -0.074248    0.800278     -1.850095   
1          1.304171     -0.268028    -2.127223   
1          0.904107     0.231203     -0.458669   
6          -0.913026    -1.807300    -2.614379   
1          -0.059451    -2.271829    -3.121542   
1          -1.681925    -2.558466    -2.431677   
1          -1.299730    -1.020813    -3.266689   
6          -0.425166    -1.218909    -1.320967   
8          -0.730380    -1.702923    -0.252623   
6          -0.175832    -0.336217    2.761161    
1          0.445078     -0.449887    1.864176    
1          0.213868     -1.023783    3.515589    
1          -0.088727    0.694560     3.104508    
6          -2.002604    -2.102662    2.475886    
1          -2.083834    -2.381647    3.532154    
1          -2.961620    -2.264127    1.983795    
1          -1.238429    -2.738844    2.023310    
6          -1.593676    -0.657590    2.387068    
8          -2.370002    0.201545     2.039927    
6          2.074245     -2.745849    0.875694    
1          2.846785     -3.368422    1.340791    
1          1.157874     -2.877829    1.457980    
1          2.387487     -1.700035    0.905073    
6          1.054381     -4.464187    -0.720916   
1          0.009729     -4.223256    -0.492725   
1          1.129463     -4.828233    -1.745392   
1          1.367308     -5.240014    -0.016828   
6          1.865852     -3.208772    -0.539857   
8          2.314096     -2.604357    -1.483837   
6          3.798648     0.786134     -0.695010   
1          4.878200     0.866791     -0.849184   
1          3.318109     1.418340     -1.449947   
1          3.470989     -0.247396    -0.825392   
6          4.026590     2.628278     1.061194    
1          3.885826     3.362983     0.264939    
1          3.582087     2.988392     1.988593    
1          5.104399     2.494867     1.201185    
6          3.410723     1.316990     0.656698    
8          2.647963     0.723665     1.383094    
6          -0.221480    2.628194     0.731984    
1          -0.945095    1.831593     0.515716    
1          -0.772518    3.402212     1.275508    
1          0.584508     2.232823     1.351539    
6          -0.679579    3.765507     -1.508331   
1          -1.247741    4.560926     -1.016010   
1          -0.184818    4.157530     -2.396350   
1          -1.400710    2.987103     -1.784497   
6          0.325627     3.181281     -0.552895   
8          1.503580     3.138032     -0.818967   
6          -4.113652    1.863854     -0.031728   
1          -3.903919    1.809388     1.040943    
1          -5.200203    1.831790     -0.153375   
1          -3.715196    2.792755     -0.441176   
6          -4.080035    -0.670413    -0.410445   
1          -4.898084    -0.830868    -1.121863   
1          -3.331559    -1.453114    -0.547456   
1          -4.494587    -0.712679    0.597986    
6          -3.470504    0.676229     -0.688772   
8          -2.519644    0.796734     -1.425807   

===================================================

Cartesian coordinates of : AC6_4
---------------------------------------------------
Atomic number (AN)    and     Cartesian coordinates
AN         X            Y             Z
---------------------------------------------------
6          1.402024     -3.700615    0.166937    
1          0.387116     -3.472881    0.512364    
1          1.812571     -4.443247    0.857261    
1          1.377755     -4.104096    -0.845055   
6          2.376503     -1.797875    1.565068    
1          2.830361     -2.503503    2.267297    
1          2.984517     -0.894701    1.490801    
1          1.383286     -1.552702    1.958066    
6          2.213475     -2.436766    0.215887    
8          2.683096     -1.942302    -0.783371   
6          3.005708     0.999223     -2.163574   
1          2.634506     -0.004679    -2.399552   
1          3.704708     1.274545     -2.957729   
1          2.168397     1.696675     -2.138591   
6          5.034886     0.235847     -0.812854   
1          5.761331     0.834137     -1.372788   
1          5.385289     0.109766     0.211371    
1          4.955485     -0.734101    -1.309291   
6          3.701485     0.931782     -0.832240   
8          3.221018     1.411580     0.167708    
6          -3.128310    -2.794901    1.206885    
1          -3.649855    -2.440564    0.312140    
1          -3.890357    -3.036374    1.953124    
1          -2.542162    -3.681416    0.963925    
6          -2.916742    -0.503003    2.327783    
1          -3.104868    -0.744469    3.380623    
1          -2.282404    0.385521     2.281772    
1          -3.880895    -0.304947    1.856507    
6          -2.240401    -1.684313    1.691893    
8          -1.035563    -1.749565    1.592324    
6          0.806115     1.305602     2.661965    
1          1.141087     1.522492     3.682312    
1          1.700066     1.091052     2.069060    
1          0.137075     0.442496     2.677968    
6          0.983748     3.654581     1.686244    
1          1.625212     3.308525     0.867482    
1          0.388351     4.511167     1.372320    
1          1.656785     3.939525     2.500612    
6          0.099722     2.516508     2.115319    
8          -1.102719    2.567159     2.017980    
6          -3.953118    0.743273     -2.800812   
1          -3.134167    1.019227     -3.473937   
1          -4.735826    1.498083     -2.911504   
1          -4.331291    -0.240683    -3.076399   
6          -3.032590    2.054723     -0.807181   
1          -3.884589    2.740128     -0.838288   
1          -2.674389    1.949105     0.217759    
1          -2.244898    2.498770     -1.426121   
6          -3.410621    0.727435     -1.398812   
8          -3.254388    -0.309988    -0.795074   
6          0.048364     0.573789     -0.530958   
1          0.950779     0.054406     -0.191042   
1          -0.734438    0.361751     0.207206    
1          0.233935     1.648182     -0.577691   
6          -0.488503    -1.444956    -1.993572   
1          -0.915484    -1.877887    -1.083297   
1          -1.080952    -1.719400    -2.866140   
1          0.526467     -1.845712    -2.100417   
6          -0.397369    0.050558     -1.865732   
8          -0.672040    0.789424     -2.782768   

===================================================

Cartesian coordinates of : AC6_5
---------------------------------------------------
Atomic number (AN)    and     Cartesian coordinates
AN         X            Y             Z
---------------------------------------------------
6          3.217417     -0.423701    1.579829    
1          4.037058     -0.147705    2.252530    
1          2.555316     -1.098485    2.128612    
1          2.671373     0.474959     1.285386    
6          4.271845     -2.534142    0.596828    
1          3.397635     -3.171833    0.765508    
1          4.823017     -2.890364    -0.273065   
1          4.894929     -2.596654    1.493341    
6          3.786038     -1.126067    0.377441    
8          3.847909     -0.596096    -0.705320   
6          0.984171     -2.957963    -2.127144   
1          1.842957     -2.759347    -2.776426   
1          0.081908     -2.876330    -2.738768   
1          1.062196     -3.961430    -1.709366   
6          0.802682     -0.501091    -1.468108   
1          -0.090264    -0.399401    -2.091705   
1          0.748439     0.171248     -0.607835   
1          1.667838     -0.225834    -2.079114   
6          0.940773     -1.930889    -1.029620   
8          1.039975     -2.242979    0.134866    
6          -0.304612    -0.355179    2.500278    
1          0.308670     -0.283443    3.403676    
1          0.249736     0.171775     1.713969    
1          -0.434626    -1.396454    2.206789    
6          -1.559111    1.726839     3.267737    
1          -0.819567    2.317927     2.716859    
1          -2.540281    2.199982     3.235424    
1          -1.213539    1.677803     4.305517    
6          -1.621248    0.335143     2.698095    
8          -2.670983    -0.182437    2.394147    
6          2.313191     2.694636     -1.045339   
1          3.065493     3.473613     -1.196890   
1          1.754527     2.602891     -1.983435   
1          2.792205     1.741111     -0.814117   
6          0.820909     4.508112     -0.039361   
1          0.463445     4.726568     -1.048215   
1          0.018620     4.654575     0.683897    
1          1.638378     5.203003     0.179592    
6          1.338514     3.097627     0.022948    
8          0.987338     2.333227     0.893323    
6          -2.041872    1.471423     -0.366954   
1          -1.765340    0.422444     -0.205425   
1          -3.121273    1.533573     -0.200148   
1          -1.504882    2.098887     0.345551    
6          -2.479663    1.164723     -2.861717   
1          -3.524246    1.487450     -2.799391   
1          -2.080391    1.412114     -3.844829   
1          -2.473847    0.080553     -2.701030   
6          -1.682830    1.840094     -1.778806   
8          -0.790259    2.613651     -2.030511   
6          -2.294547    -3.163751    0.722981    
1          -2.882530    -4.084545    0.646574    
1          -2.511467    -2.720702    1.699353    
1          -1.232449    -3.395359    0.632950    
6          -4.095039    -1.620750    -0.234298   
1          -4.098863    -0.950622    0.632259    
1          -4.358766    -1.068376    -1.136953   
1          -4.838144    -2.398733    -0.038187   
6          -2.720958    -2.216413    -0.361568   
8          -1.993634    -1.934961    -1.286783   

===================================================

Cartesian coordinates of : AC6_6
---------------------------------------------------
Atomic number (AN)    and     Cartesian coordinates
AN         X            Y             Z
---------------------------------------------------
6          -1.846805    3.672210     0.235141    
1          -2.407789    4.037941     1.099395    
1          -2.542455    3.102126     -0.389658   
1          -1.445967    4.506342     -0.339642   
6          -1.125410    1.641153     1.608418    
1          -1.932471    1.043607     1.167907    
1          -0.268381    1.001670     1.829399    
1          -1.521901    2.065653     2.536582    
6          -0.743121    2.745752     0.665265    
8          0.387191     2.874346     0.255048    
6          2.735861     1.403979     1.847717    
1          2.154553     2.211024     2.300028    
1          3.653272     1.295891     2.437671    
1          2.176968     0.466945     1.884179    
6          3.568036     3.168713     0.191641    
1          4.263188     3.496314     0.969392    
1          4.028158     3.258366     -0.792060   
1          2.688483     3.817924     0.243284    
6          3.112617     1.756871     0.436516    
8          3.068944     0.944211     -0.457113   
6          -3.421883    -1.556568    -1.703176   
1          -3.134541    -0.970719    -2.579450   
1          -4.305937    -2.141736    -1.978033   
1          -2.616898    -2.236633    -1.421671   
6          -4.689399    0.502754     -0.872888   
1          -5.575612    0.152703     -1.409988   
1          -4.984658    1.017461     0.041286    
1          -4.158776    1.193312     -1.535542   
6          -3.771277    -0.645023    -0.558836   
8          -3.348607    -0.835837    0.557067    
6          0.509599     1.306361     -2.670257   
1          1.037242     0.527958     -3.229753   
1          1.258079     1.795088     -2.037128   
1          0.062511     2.031644     -3.349262   
6          -0.092991    -0.457600    -0.927927   
1          0.839108     -0.217573    -0.401234   
1          -0.873983    -0.729941    -0.216286   
1          0.119490     -1.319688    -1.571203   
6          -0.531344    0.696930     -1.778742   
8          -1.668742    1.115745     -1.744001   
6          3.120892     -2.527389    0.204917    
1          2.958253     -1.488392    0.513763    
1          4.200814     -2.659338    0.088894    
1          2.732390     -3.198465    0.969803    
6          2.914904     -1.926298    -2.266900   
1          3.966858     -2.152313    -2.466850   
1          2.321619     -2.132021    -3.158358   
1          2.871541     -0.863307    -2.005029   
6          2.421586     -2.749515    -1.106019   
8          1.497605     -3.518095    -1.221428   
6          -0.796401    -3.080489    1.432013    
1          -1.749051    -2.846051    0.944276    
1          -0.973657    -3.960212    2.059320    
1          -0.028845    -3.304387    0.689146    
6          -1.419708    -1.437011    3.287179    
1          -1.805637    -2.271453    3.879515    
1          -0.992585    -0.677388    3.941923    
1          -2.270245    -1.022736    2.734434    
6          -0.394448    -1.918619    2.296016    
8          0.682684     -1.381231    2.189239    

===================================================

Cartesian coordinates of : AC6_7
---------------------------------------------------
Atomic number (AN)    and     Cartesian coordinates
AN         X            Y             Z
---------------------------------------------------
6          -4.558119    1.197360     -1.161303   
1          -4.457154    1.933067     -0.358628   
1          -5.556115    0.756839     -1.078394   
1          -4.447443    1.684981     -2.129514   
6          -3.561232    -0.652239    0.295245    
1          -4.535565    -1.141112    0.392220    
1          -2.766723    -1.401276    0.329879    
1          -3.458574    0.035779     1.139922    
6          -3.505479    0.138644     -0.981218   
8          -2.661802    -0.065086    -1.823388   
6          0.936443     -4.372600    -0.209631   
1          1.780768     -3.805608    -0.617555   
1          0.793339     -5.245142    -0.852931   
1          1.160733     -4.683831    0.810345    
6          -0.866838    -3.198672    -1.595324   
1          -1.528654    -4.031828    -1.857729   
1          -1.457143    -2.278550    -1.582926   
1          -0.091834    -3.148745    -2.364101   
6          -0.270859    -3.478645    -0.240888   
8          -0.740093    -3.006811    0.767808    
6          -0.903107    3.003089     -1.113149   
1          0.166728     2.947142     -1.335067   
1          -1.231733    4.013527     -1.380858   
1          -1.465734    2.278537     -1.705781   
6          -0.161623    3.408151     1.296971    
1          -0.065299    4.478089     1.086081    
1          -0.446561    3.242955     2.334854    
1          0.825299     2.966339     1.115142    
6          -1.155167    2.792149     0.356065    
8          -2.109686    2.161135     0.748484    
6          -1.050037    -0.280678    2.984493    
1          -1.502210    -0.581237    3.935482    
1          -1.290463    -1.068209    2.261262    
1          -1.464928    0.674186     2.658464    
6          1.152288     -1.483544    3.442196    
1          0.933398     -2.207540    2.648548    
1          2.226483     -1.322914    3.529881    
1          0.764620     -1.917893    4.368908    
6          0.442090     -0.189139    3.142185    
8          1.040885     0.851169     3.015302    
6          4.360757     1.024755     -1.825410   
1          4.148344     -0.019373    -2.080935   
1          5.396164     1.065611     -1.477078   
1          4.234419     1.650113     -2.708647   
6          3.579664     0.782073     0.599093    
1          4.595581     0.941566     0.972673    
1          2.852970     1.150039     1.325198    
1          3.456256     -0.299346    0.469643    
6          3.410984     1.448691     -0.737478   
8          2.536906     2.258346     -0.944443   
6          0.419048     -0.176547    -0.210631   
1          -0.671059    -0.223011    -0.307253   
1          0.686462     0.864408     0.001117    
1          0.757717     -0.807960    0.610108    
6          0.618770     0.065373     -2.749794   
1          0.888189     1.126503     -2.702721   
1          1.090972     -0.390852    -3.619802   
1          -0.472028    0.014264     -2.822836   
6          1.085819     -0.599618    -1.487926   
8          1.972585     -1.426394    -1.492255   

===================================================

Cartesian coordinates of : AC6_8
---------------------------------------------------
Atomic number (AN)    and     Cartesian coordinates
AN         X            Y             Z
---------------------------------------------------
6          0.276958     -3.316235    -1.161897   
1          -0.471368    -4.073443    -1.406752   
1          -0.099196    -2.768573    -0.288717   
1          1.229174     -3.777800    -0.900183   
6          -0.796801    -1.939330    -3.023867   
1          -1.585898    -1.681588    -2.309921   
1          -0.596065    -1.113074    -3.706045   
1          -1.162369    -2.800514    -3.592895   
6          0.452739     -2.329716    -2.282217   
8          1.530148     -1.854300    -2.551656   
6          3.269604     3.394308     -0.315050   
1          2.301770     3.874988     -0.495899   
1          3.967864     3.773226     -1.065449   
1          3.613005     3.645276     0.688072    
6          2.849176     1.385100     -1.840638   
1          3.708460     1.628628     -2.473054   
1          2.680201     0.306933     -1.842425   
1          1.983102     1.896107     -2.275399   
6          3.074891     1.909083     -0.450678   
8          3.068039     1.184141     0.517483    
6          -4.529255    -1.566745    1.285438    
1          -4.704855    -0.573836    1.708660    
1          -4.800299    -2.299667    2.051280    
1          -5.149165    -1.709036    0.400793    
6          -2.097322    -1.542875    2.067896    
1          -2.313489    -2.278477    2.848891    
1          -1.064208    -1.659189    1.734003    
1          -2.234077    -0.554025    2.516423    
6          -3.072037    -1.697498    0.933860    
8          -2.712407    -1.918508    -0.198574   
6          3.407582     -1.020036    2.852859    
1          3.734955     -0.005884    2.601903    
1          4.305880     -1.611697    3.050106    
1          2.769309     -0.991846    3.735743    
6          3.473505     -1.931845    0.462215    
1          3.876290     -2.940303    0.614051    
1          2.859425     -1.933948    -0.441146   
1          4.320190     -1.253424    0.342815    
6          2.655835     -1.564963    1.670254    
8          1.456637     -1.713211    1.697460    
6          -3.010714    1.458206     -1.524095   
1          -2.122350    1.873317     -2.012151   
1          -3.876174    1.778542     -2.111818   
1          -2.955105    0.368278     -1.502889   
6          -3.172826    3.506415     0.002773    
1          -3.925601    3.923156     -0.671527   
1          -3.387094    3.790060     1.032644    
1          -2.203083    3.919683     -0.294647   
6          -3.103355    2.010463     -0.128296   
8          -3.096866    1.288565     0.841848    
6          0.120346     1.555457     1.733884    
1          0.721284     0.704604     2.063461    
1          -0.899261    1.409334     2.108363    
1          0.511654     2.490927     2.134104    
6          -0.023631    0.309822     -0.492463   
1          -0.912755    -0.246775    -0.172828   
1          -0.054497    0.469232     -1.571371   
1          0.841604     -0.305856    -0.224839   
6          0.047193     1.618085     0.234870    
8          0.024627     2.675873     -0.359116   

===================================================

Cartesian coordinates of : AC6_9
---------------------------------------------------
Atomic number (AN)    and     Cartesian coordinates
AN         X            Y             Z
---------------------------------------------------
6          -1.602365    -2.517983    2.742285    
1          -2.271783    -1.652088    2.700402    
1          -1.473572    -2.766110    3.800448    
1          -2.041654    -3.364303    2.214757    
6          0.426124     -0.978617    2.782074    
1          0.686643     -1.232008    3.815040    
1          1.325220     -0.693718    2.235093    
1          -0.263349    -0.129550    2.829270    
6          -0.274812    -2.142504    2.140615    
8          0.189125     -2.738436    1.196877    
6          2.241444     -2.651395    -1.668063   
1          1.420041     -3.004994    -1.035793   
1          2.911726     -3.503521    -1.819774   
1          1.862441     -2.306800    -2.630389   
6          3.494154     -1.878185    0.414029    
1          4.260936     -2.656145    0.338299    
1          3.909630     -0.992541    0.895142    
1          2.678969     -2.291256    1.016264    
6          2.976317     -1.549285    -0.958022   
8          3.136257     -0.459765    -1.458611   
6          -3.359956    2.848642     0.943523    
1          -3.141308    3.083207     -0.103723   
1          -3.364284    3.795383     1.491354    
1          -4.332646    2.363084     1.022192    
6          -0.913171    2.579245     1.621598    
1          -0.879457    3.058164     2.607224    
1          -0.114457    1.835431     1.573390    
1          -0.748587    3.354877     0.871003    
6          -2.268728    1.948969     1.451334    
8          -2.478072    0.790636     1.731788    
6          2.413633     2.582505     -0.647171   
1          2.596914     2.044222     -1.582900   
1          2.825078     3.588475     -0.767332   
1          1.339884     2.640982     -0.460268   
6          4.613111     1.816368     0.405994    
1          5.017765     2.829374     0.327554    
1          5.019898     1.321691     1.287952    
1          4.912059     1.273263     -0.495729   
6          3.110195     1.849993     0.466735    
8          2.497330     1.307486     1.354851    
6          -0.140981    -0.123658    -0.608978   
1          0.828587     0.140907     -0.167028   
1          -0.034901    -1.103400    -1.079917   
1          -0.882707    -0.165244    0.190183    
6          0.147377     0.813419     -2.963483   
1          -0.368137    0.012775     -3.505956   
1          0.053335     1.744692     -3.522049   
1          1.195289     0.513967     -2.860752   
6          -0.506191    0.926848     -1.617393   
8          -1.281897    1.818628     -1.350990   
6          -4.055970    0.013826     -1.641341   
1          -3.721448    0.746676     -0.898055   
1          -5.043874    -0.334148    -1.326412   
1          -4.108418    0.489354     -2.620013   
6          -3.028346    -1.967748    -0.406327   
1          -3.917494    -2.607369    -0.384278   
1          -2.133648    -2.592679    -0.387994   
1          -3.070984    -1.330135    0.482433    
6          -3.066245    -1.118902    -1.649357   
8          -2.333397    -1.321017    -2.586157   

===================================================

Cartesian coordinates of : AC7_1
---------------------------------------------------
Atomic number (AN)    and     Cartesian coordinates
AN         X            Y             Z
---------------------------------------------------
6          0.295888     -0.341802    -2.754062   
1          -0.696718    -0.778815    -2.908904   
1          0.983460     -1.160825    -2.517428   
1          0.615961     0.181191     -3.654633   
6          -0.082274    -0.015748    -0.256207   
1          0.730519     -0.699726    0.019206    
1          -0.203428    0.757758     0.501689    
1          -1.001396    -0.604617    -0.326325   
6          0.218618     0.599694     -1.591164   
8          0.399103     1.792848     -1.715036   
6          -0.089319    4.577167     -0.135158   
1          -0.507130    5.528224     -0.478354   
1          0.619038     4.242947     -0.900300   
1          0.424873     4.714290     0.816664    
6          -2.084553    3.383281     -1.200866   
1          -1.581652    3.654402     -2.130183   
1          -2.454123    2.358625     -1.269169   
1          -2.936510    4.059067     -1.063792   
6          -1.169148    3.536987     -0.017385   
8          -1.308446    2.880725     0.988567    
6          2.545805     1.808017     0.806854    
1          1.610227     2.361993     0.658080    
1          3.212298     2.454294     1.386687    
1          2.344254     0.887237     1.358663    
6          3.477548     2.690708     -1.408783   
1          3.916393     3.508653     -0.832364   
1          4.140021     2.395267     -2.221938   
1          2.534631     3.050256     -1.834931   
6          3.155010     1.508843     -0.535527   
8          3.353054     0.377192     -0.908481   
6          -0.534193    -3.510713    1.334792    
1          0.220920     -2.714205    1.369934    
1          -0.020112    -4.414651    1.000573    
1          -0.950537    -3.639343    2.334114    
6          -1.308245    -3.296931    -1.093229   
1          -1.385314    -4.366146    -1.319474   
1          -2.018428    -2.743194    -1.710349   
1          -0.278412    -3.003817    -1.318102   
6          -1.600318    -3.089946    0.365812    
8          -2.632503    -2.581359    0.742629    
6          3.419632     -2.107221    1.009054    
1          4.215597     -1.360479    1.045940    
1          3.774651     -2.991118    1.551583    
1          2.522746     -1.729130    1.503224    
6          4.314307     -2.644278    -1.327312   
1          5.131050     -3.176937    -0.832536   
1          4.030674     -3.152251    -2.248624   
1          4.673827     -1.637534    -1.561668   
6          3.130395     -2.505219    -0.411326   
8          2.005056     -2.721338    -0.795113   
6          0.492552     1.565364     3.642337    
1          -0.068181    1.838429     4.540988    
1          0.228730     2.304160     2.875604    
1          1.563476     1.592417     3.843089    
6          -1.402380    -0.009081    2.984279    
1          -1.841250    0.847223     2.462124    
1          -1.611393    -0.934408    2.443578    
1          -1.872020    -0.054296    3.972883    
6          0.076065     0.205185     3.151570    
8          0.886555     -0.651468    2.890233    
6          -4.910365    -1.422604    -1.331594   
1          -5.898549    -0.995475    -1.138833   
1          -4.780110    -2.266177    -0.646927   
1          -4.845693    -1.768617    -2.362967   
6          -3.900687    0.279314     0.287864    
1          -3.968163    -0.465964    1.085367    
1          -3.027184    0.916123     0.442778    
1          -4.808173    0.890743     0.334532    
6          -3.830656    -0.415678    -1.043797   
8          -2.955440    -0.178802    -1.843600   

===================================================

Cartesian coordinates of : AC7_10
---------------------------------------------------
Atomic number (AN)    and     Cartesian coordinates
AN         X            Y             Z
---------------------------------------------------
6          -4.856878    1.253008     -1.592162   
1          -5.282527    0.551680     -0.870626   
1          -5.487109    1.227545     -2.487342   
1          -4.853528    2.262705     -1.182290   
6          -3.286960    -0.610681    -2.353940   
1          -4.035539    -0.901971    -3.096091   
1          -2.285907    -0.793722    -2.747317   
1          -3.449861    -1.229476    -1.465895   
6          -3.460144    0.829545     -1.955524   
8          -2.534879    1.606013     -1.936097   
6          0.088798     -0.202730    -0.496824   
1          -0.955899    0.136028     -0.461835   
1          0.715075     0.673804     -0.302160   
1          0.259562     -0.962455    0.266029    
6          0.452595     0.265996     -2.974562   
1          1.267489     0.965499     -2.756702   
1          0.611753     -0.223877    -3.935382   
1          -0.467426    0.860827     -2.991033   
6          0.369680     -0.744487    -1.868042   
8          0.513041     -1.931273    -2.070544   
6          3.352301     1.236606     1.922194    
1          3.516477     0.606752     1.040639    
1          3.963215     0.816093     2.725643    
1          3.653126     2.260650     1.702765    
6          1.397044     -0.136237    2.822241    
1          1.791654     -0.267277    3.835604    
1          0.307184     -0.165868    2.857002    
1          1.775480     -0.970813    2.224050    
6          1.893179     1.168466     2.268163    
8          1.154475     2.111904     2.093847    
6          -1.948889    -3.200875    0.241404    
1          -2.177349    -4.259315    0.083375    
1          -1.561971    -2.820749    -0.712103   
1          -2.845543    -2.652392    0.530169    
6          0.420050     -3.756765    1.006164    
1          0.803715     -3.418393    0.036482    
1          1.153784     -3.550619    1.785182    
1          0.248978     -4.834846    0.924630    
6          -0.877378    -3.049616    1.286464    
8          -1.038039    -2.372289    2.273207    
6          -2.221644    1.668478     1.593611    
1          -1.159420    1.533733     1.834946    
1          -2.602516    2.410531     2.301566    
1          -2.315254    2.036001     0.569824    
6          -3.072725    -0.172778    3.152414    
1          -3.636613    0.535034     3.768502    
1          -3.561141    -1.145724    3.148275    
1          -2.078613    -0.272427    3.597404    
6          -2.951004    0.365170     1.754826    
8          -3.418252    -0.218917    0.803743    
6          3.593279     -0.841137    -1.835178   
1          3.143996     -1.045673    -2.810849   
1          4.677974     -0.801364    -1.984722   
1          3.255011     0.125082     -1.452566   
6          3.352467     -3.351459    -1.398079   
1          4.253630     -3.496328    -2.000207   
1          3.318977     -4.074785    -0.583464   
1          2.491991     -3.502538    -2.059052   
6          3.282321     -1.947909    -0.863683   
8          2.996872     -1.718933    0.287202    
6          0.251880     3.486574     -0.660510   
1          -0.015917    4.457690     -1.086527   
1          -0.169629    3.450785     0.349509    
1          -0.185146    2.688660     -1.263172   
6          2.457762     4.461612     0.179063    
1          2.126531     4.453793     1.222161    
1          3.537136     4.317343     0.132530    
1          2.192251     5.435590     -0.241359   
6          1.745746     3.355649     -0.552788   
8          2.348411     2.414271     -1.013496   

===================================================

Cartesian coordinates of : AC7_11
---------------------------------------------------
Atomic number (AN)    and     Cartesian coordinates
AN         X            Y             Z
---------------------------------------------------
6          -1.151177    -1.623137    3.459935    
1          -1.894371    -2.012398    2.755989    
1          -1.691163    -1.327324    4.364713    
1          -0.418480    -2.392554    3.702915    
6          -1.378049    0.713766     2.461054    
1          -1.953541    1.052933     3.328025    
1          -0.798979    1.543987     2.050863    
1          -2.103698    0.365382     1.717005    
6          -0.475945    -0.424260    2.850807    
8          0.718616     -0.385731    2.676737    
6          0.513181     -3.192002    0.725553    
1          0.525495     -4.259662    0.970813    
1          -0.518538    -2.849701    0.853808    
1          1.177607     -2.652091    1.400689    
6          -0.041357    -3.496006    -1.742319   
1          -0.968228    -2.920745    -1.638294   
1          0.357065     -3.363860    -2.747040   
1          -0.293084    -4.545220    -1.558946   
6          0.933614     -3.011874    -0.707715   
8          1.987181     -2.499492    -1.006614   
6          1.381591     1.040422     -2.571599   
1          2.335231     0.773643     -2.104500   
1          1.160006     2.069523     -2.264777   
1          1.453777     0.981471     -3.657071   
6          0.091066     0.122788     -0.573000   
1          -0.210433    1.125170     -0.246716   
1          -0.680155    -0.599400    -0.290376   
1          1.034320     -0.094159    -0.058018   
6          0.296730     0.133677     -2.062144   
8          -0.386263    -0.525625    -2.810325   
6          1.996947     2.680980     1.725607    
1          2.966814     2.984283     2.123956    
1          2.016946     1.589557     1.610496    
1          1.197492     2.934086     2.423338    
6          2.914465     3.584092     -0.487362   
1          3.485134     2.662041     -0.640425   
1          2.601079     4.002106     -1.443826   
1          3.576272     4.287017     0.027637    
6          1.724936     3.280748     0.376914    
8          0.592950     3.476573     -0.007897   
6          -2.184458    2.498083     -1.830337   
1          -1.170874    2.891010     -1.695860   
1          -2.737086    3.247123     -2.407463   
1          -2.167224    1.556487     -2.381400   
6          -2.737897    3.470259     0.466900    
1          -3.048974    4.401462     -0.015758   
1          -3.339974    3.287307     1.356593    
1          -1.683551    3.598775     0.736444    
6          -2.848387    2.319746     -0.492896   
8          -3.433870    1.303013     -0.201443   
6          3.817547     -1.453148    1.418389    
1          4.692327     -1.339600    2.069062    
1          3.687159     -2.521285    1.230940    
1          2.941325     -1.041253    1.922417    
6          4.988134     -1.402703    -0.856719   
1          4.421745     -2.219770    -1.314115   
1          5.307316     -0.704981    -1.630526   
1          5.855371     -1.843140    -0.357348   
6          4.085355     -0.722516    0.133127    
8          3.612639     0.368641     -0.085637   
6          -4.990496    -1.393312    0.414309    
1          -5.769367    -1.916853    -0.147179   
1          -5.226155    -0.325361    0.381178    
1          -4.975564    -1.733231    1.449660    
6          -3.581467    -1.416814    -1.721635   
1          -4.261625    -0.629662    -2.052175   
1          -2.560817    -1.198415    -2.044049   
1          -3.908413    -2.353535    -2.188775   
6          -3.647472    -1.588233    -0.231159   
8          -2.672924    -1.891441    0.419408    

===================================================

Cartesian coordinates of : AC7_12
---------------------------------------------------
Atomic number (AN)    and     Cartesian coordinates
AN         X            Y             Z
---------------------------------------------------
6          5.311733     1.683176     -0.834550   
1          5.828091     0.742863     -0.628381   
1          6.063347     2.479685     -0.821826   
1          4.842245     1.652265     -1.817884   
6          4.738308     1.778591     1.652409    
1          5.703533     2.264803     1.818755    
1          3.993394     2.168541     2.345967    
1          4.877848     0.706757     1.826734    
6          4.286082     1.959169     0.231057    
8          3.165720     2.318132     -0.043426   
6          -1.895938    -2.463800    -0.593598   
1          -2.912906    -2.389650    -0.987791   
1          -1.680948    -1.521040    -0.071569   
1          -1.821994    -3.288424    0.115695    
6          -1.030737    -1.728535    -2.889486   
1          -0.837131    -0.698258    -2.568379   
1          -0.322092    -2.011496    -3.667847   
1          -2.053694    -1.758911    -3.273854   
6          -0.871630    -2.614492    -1.683499   
8          0.067064     -3.366932    -1.574960   
6          -3.541281    -1.959799    2.371916    
1          -3.948386    -1.807555    3.377437    
1          -2.454805    -2.029356    2.491037    
1          -3.959842    -2.871806    1.946487    
6          -3.150606    0.505551     1.835741    
1          -2.217146    0.492325     1.255785    
1          -3.733524    1.377864     1.536961    
1          -2.855143    0.569216     2.884391    
6          -3.886710    -0.767718    1.525179    
8          -4.685109    -0.833822    0.619133    
6          3.389769     -3.020318    -0.931833   
1          3.796475     -3.265631    -1.917847   
1          2.364734     -3.406444    -0.919567   
1          3.989086     -3.495402    -0.155689   
6          2.582862     -0.737992    -1.752646   
1          1.548479     -1.098246    -1.773859   
1          2.597638     0.325867     -1.508354   
1          2.991137     -0.902756    -2.755084   
6          3.370626     -1.530185    -0.744928   
8          3.949385     -0.993987    0.172281    
6          1.784726     0.125555     2.422336    
1          2.030357     0.483311     1.415203    
1          2.683095     -0.379216    2.791181    
1          1.532393     0.967771     3.066903    
6          0.876559     -2.073264    1.506382    
1          1.868441     -2.497377    1.684866    
1          0.103389     -2.821752    1.681661    
1          0.837517     -1.770025    0.453763    
6          0.643713     -0.849627    2.349292    
8          -0.402720    -0.659215    2.920868    
6          -0.079969    2.480044     0.822580    
1          -0.771216    3.309917     0.654544    
1          0.919541     2.897436     0.983790    
1          -0.388026    1.903681     1.696666    
6          0.299763     2.283416     -1.694730   
1          1.289316     2.742918     -1.611453   
1          0.295478     1.561897     -2.514186   
1          -0.427868    3.076720     -1.888352   
6          -0.040714    1.609531     -0.397212   
8          -0.257622    0.415828     -0.341307   
6          -3.280821    0.972951     -1.978537   
1          -4.001862    0.788290     -2.778889   
1          -3.298781    0.091001     -1.325329   
1          -2.277547    1.102389     -2.385010   
6          -5.122050    2.290549     -0.795366   
1          -5.462809    1.353615     -0.341464   
1          -5.282431    3.129418     -0.118478   
1          -5.710364    2.436446     -1.706835   
6          -3.667035    2.167222     -1.149459   
8          -2.841332    2.961021     -0.767112   

===================================================

Cartesian coordinates of : AC7_13
---------------------------------------------------
Atomic number (AN)    and     Cartesian coordinates
AN         X            Y             Z
---------------------------------------------------
6          1.341440     -1.963345    3.052210    
1          0.969979     -2.185847    4.057255    
1          2.209689     -1.306635    3.168640    
1          1.627895     -2.888716    2.552445    
6          -0.177112    0.076904     2.813835    
1          0.660748     0.780021     2.741928    
1          -1.031241    0.462966     2.254833    
1          -0.421799    -0.014435    3.876099    
6          0.280663     -1.243238    2.264404    
8          -0.163755    -1.700189    1.236258    
6          -3.635980    2.072773     -1.368005   
1          -2.928084    2.200122     -2.193642   
1          -4.416503    2.827947     -1.498111   
1          -4.068894    1.071903     -1.396642   
6          -2.451246    3.708612     0.199540    
1          -3.334076    4.334339     0.368063    
1          -1.812110    3.738909     1.081875    
1          -1.920903    4.110615     -0.666582   
6          -2.890967    2.299249     -0.084274   
8          -2.663191    1.396786     0.690146    
6          5.372112     0.570824     1.708928    
1          6.043247     1.098055     2.395506    
1          5.836002     0.583237     0.720286    
1          5.242721     -0.455008    2.054657    
6          4.026400     2.612920     0.969167    
1          4.135566     2.426804     -0.104475   
1          3.088134     3.133992     1.159245    
1          4.872878     3.232532     1.277701    
6          4.048745     1.284934     1.673194    
8          3.061643     0.822152     2.193670    
6          3.552458     -1.643663    -2.630308   
1          2.534067     -1.934410    -2.906707   
1          4.149469     -2.560940    -2.616000   
1          3.964668     -0.946879    -3.359732   
6          2.977586     -1.870992    -0.150310   
1          3.556645     -2.795646    -0.058282   
1          2.995864     -1.321225    0.792263    
1          1.949783     -2.165228    -0.391151   
6          3.536378     -1.027417    -1.260454   
8          3.946838     0.094056     -1.061910   
6          1.345772     1.284070     -2.960303   
1          1.178422     0.217108     -3.152483   
1          2.397279     1.391620     -2.677556   
1          1.123501     1.862330     -3.856581   
6          0.739755     1.082499     -0.488277   
1          1.744600     1.358752     -0.151633   
1          -0.006655    1.390019     0.245796    
1          0.737252     -0.009851    -0.578254   
6          0.447891     1.694369     -1.827652   
8          -0.478106    2.454930     -1.993322   
6          -5.407786    0.144729     1.624930    
1          -4.675680    0.692665     2.222526    
1          -6.080686    -0.369587    2.319674    
1          -5.989869    0.831527     1.010318    
6          -3.655708    -1.705679    1.427953    
1          -3.960582    -2.013985    2.431683    
1          -3.411677    -2.577871    0.821083    
1          -2.758542    -1.084231    1.532663    
6          -4.722133    -0.881232    0.761106    
8          -5.017946    -1.037124    -0.397511   
6          -1.826846    -0.986411    -1.609003   
1          -1.761770    -0.610678    -0.579230   
1          -2.859663    -1.310645    -1.758335   
1          -1.575848    -0.170916    -2.290176   
6          -1.273669    -3.454052    -1.217548   
1          -2.253727    -3.733752    -1.613352   
1          -0.532502    -4.215371    -1.459868   
1          -1.368242    -3.371733    -0.130339   
6          -0.848378    -2.114158    -1.749097   
8          0.248815     -1.949616    -2.235536   

===================================================

Cartesian coordinates of : AC7_14
---------------------------------------------------
Atomic number (AN)    and     Cartesian coordinates
AN         X            Y             Z
---------------------------------------------------
6          1.714541     -3.465656    0.031117    
1          1.279312     -3.315312    -0.961519   
1          2.036412     -4.511587    0.077291    
1          2.580705     -2.813513    0.153959    
6          -0.672064    -3.837441    0.868872    
1          -0.581200    -4.866926    0.511746    
1          -1.267751    -3.801802    1.781068    
1          -1.186929    -3.272109    0.080167    
6          0.681840     -3.224285    1.099623    
8          0.919980     -2.563096    2.081408    
6          5.500866     0.742652     -0.807448   
1          5.334039     1.574497     -0.116269   
1          6.111929     1.121410     -1.632502   
1          6.025342     -0.068349    -0.302304   
6          3.325189     1.299345     -2.038048   
1          3.923035     2.107712     -2.462688   
1          2.723449     0.828733     -2.816919   
1          2.648254     1.739366     -1.295844   
6          4.171487     0.274178     -1.329604   
8          3.790218     -0.862648    -1.178645   
6          0.485153     -0.243207    -0.461606   
1          1.496246     -0.637981    -0.315498   
1          -0.226947    -1.002499    -0.121324   
1          0.340992     0.665619     0.124527    
6          0.585121     -1.123559    -2.849201   
1          -0.049125    -1.983466    -2.611196   
1          0.427627     -0.831482    -3.887591   
1          1.627169     -1.420036    -2.684596   
6          0.228167     0.003043     -1.919655   
8          -0.236278    1.043249     -2.325486   
6          -2.265158    -0.510333    1.973163    
1          -2.391181    -0.981595    2.951876    
1          -1.300224    0.008362     1.989176    
1          -2.256552    -1.263498    1.183192    
6          -3.635631    1.461501     2.846822    
1          -2.705760    1.877528     3.240519    
1          -4.292470    2.261855     2.507312    
1          -4.123365    0.911878     3.659089    
6          -3.338392    0.511241     1.719819    
8          -3.940595    0.556994     0.673199    
6          -4.636711    -1.891022    -1.153479   
1          -5.146901    -2.347985    -2.008281   
1          -5.315396    -1.154936    -0.717793   
1          -4.398554    -2.664922    -0.423582   
6          -3.561933    0.023303     -2.461001   
1          -3.975935    0.801586     -1.811900   
1          -2.609667    0.357856     -2.873560   
1          -4.287788    -0.151840    -3.260538   
6          -3.381248    -1.217295    -1.635276   
8          -2.286156    -1.667005    -1.385925   
6          3.639802     -0.438770    2.247828    
1          3.096907     -1.374808    2.078104    
1          3.931875     -0.438075    3.302654    
1          4.523800     -0.393296    1.612895    
6          1.459015     0.767205     2.789715    
1          1.719386     0.952819     3.837317    
1          0.788954     1.551005     2.431633    
1          0.964859     -0.209952    2.760788    
6          2.717566     0.714967     1.970868    
8          2.971424     1.547844     1.130792    
6          0.273612     3.551350     -0.318842   
1          0.267714     4.641270     -0.206558   
1          0.443454     3.330842     -1.375578   
1          1.075735     3.132286     0.293701    
6          -2.221535    3.245429     -0.813054   
1          -2.033923    2.682941     -1.733729   
1          -3.152693    2.908404     -0.355795   
1          -2.286402    4.302217     -1.088633   
6          -1.062513    3.012674     0.113065    
8          -1.196275    2.421644     1.160297    

===================================================

Cartesian coordinates of : AC7_15
---------------------------------------------------
Atomic number (AN)    and     Cartesian coordinates
AN         X            Y             Z
---------------------------------------------------
6          -4.567414    0.154002     -2.946133   
1          -3.505376    0.198295     -3.205839   
1          -5.043139    1.050879     -3.352290   
1          -5.012348    -0.740323    -3.381128   
6          -4.269451    1.374271     -0.721659   
1          -4.914363    2.205593     -1.023496   
1          -4.342961    1.232224     0.357904    
1          -3.242872    1.645055     -0.987354   
6          -4.676375    0.119997     -1.445271   
8          -5.066020    -0.859980    -0.859273   
6          0.411992     -0.298735    -0.448201   
1          0.669272     0.639595     0.057264    
1          1.320894     -0.636764    -0.953601   
1          0.075869     -1.029425    0.289212    
6          -0.310822    0.891745     -2.581885   
1          0.688269     0.664120     -2.965417   
1          -1.055861    0.839902     -3.376628   
1          -0.282352    1.912700     -2.185337   
6          -0.673944    -0.022098    -1.445255   
8          -1.781486    -0.495971    -1.328213   
6          5.335485     -0.715625    -1.518302   
1          6.027069     -1.260456    -2.166814   
1          5.311336     -1.236389    -0.555872   
1          5.683262     0.307223     -1.375244   
6          3.386121     -2.067681    -2.471769   
1          3.327438     -2.685386    -1.570270   
1          2.395577     -1.959517    -2.914170   
1          4.052054     -2.577302    -3.174029   
6          3.947185     -0.723306    -2.095972   
8          3.309901     0.293046     -2.236432   
6          1.841573     -1.061649    2.606229    
1          2.265786     -1.316622    3.583816    
1          0.759342     -1.208409    2.683680    
1          2.076285     -0.020995    2.375335    
6          1.909385     -3.407584    1.610577    
1          0.841512     -3.397761    1.362893    
1          2.460022     -4.034645    0.909784    
1          1.983865     -3.815551    2.622813    
6          2.414241     -1.993511    1.576013    
8          3.227038     -1.628833    0.756561    
6          -1.073809    3.789638     2.101982    
1          -0.348332    3.569998     2.888574    
1          -2.031537    4.008751     2.586083    
1          -0.751486    4.656268     1.525652    
6          -1.467935    1.271180     1.884641    
1          -2.165970    1.370453     2.720490    
1          -1.827106    0.526042     1.170841    
1          -0.512349    0.931952     2.303211    
6          -1.236031    2.593362     1.206996    
8          -1.187322    2.686290     0.002714    
6          -2.716648    -3.196612    0.193113    
1          -3.241347    -2.580084    -0.542405   
1          -3.393416    -4.010851    0.471669    
1          -1.803101    -3.604990    -0.238491   
6          -3.566337    -1.674807    2.054231    
1          -4.318137    -2.411987    2.353005    
1          -3.236956    -1.107192    2.924308    
1          -4.057801    -1.026282    1.320941    
6          -2.402679    -2.367710    1.404097    
8          -1.278317    -2.261853    1.839859    
6          2.153556     3.031056     -0.554883   
1          2.345471     2.298830     -1.347519   
1          2.818940     3.878284     -0.750786   
1          1.114046     3.359957     -0.571979   
6          3.862580     1.799539     0.893814    
1          4.607930     2.327921     0.295606    
1          4.168586     1.745152     1.939173    
1          3.789626     0.776003     0.502037    
6          2.500599     2.423960     0.773264    
8          1.713296     2.392195     1.692363    

===================================================

Cartesian coordinates of : AC7_16
---------------------------------------------------
Atomic number (AN)    and     Cartesian coordinates
AN         X            Y             Z
---------------------------------------------------
6          5.754040     -0.093731    -1.271163   
1          6.402668     0.217032     -2.097180   
1          5.648309     -1.179573    -1.325241   
1          6.213187     0.195931     -0.326258   
6          3.565244     0.090516     -2.577192   
1          3.229442     -0.927310    -2.352213   
1          2.701067     0.742132     -2.710751   
1          4.148800     0.045561     -3.500989   
6          4.409997     0.564589     -1.424658   
8          4.034051     1.432684     -0.676237   
6          -0.018165    -0.205330    -2.457226   
1          -1.058629    -0.470591    -2.675507   
1          0.603887     -0.726106    -3.190749   
1          0.117287     0.873877     -2.543557   
6          0.326158     -2.155418    -0.846469   
1          1.161239     -2.590692    -1.405220   
1          0.446059     -2.383931    0.213951    
1          -0.601802    -2.592378    -1.229214   
6          0.301240     -0.670534    -1.063809   
8          0.495750     0.114213     -0.161943   
6          -5.119955    -0.812620    -2.250251   
1          -5.632843    -0.152257    -1.545505   
1          -5.880051    -1.450415    -2.711908   
1          -4.620600    -0.225369    -3.020849   
6          -4.674735    -2.479235    -0.367919   
1          -5.569833    -3.025345    -0.677686   
1          -3.920491    -3.171645    0.005100    
1          -4.970611    -1.791433    0.430945    
6          -4.127313    -1.660701    -1.502943   
8          -2.955813    -1.679197    -1.798752   
6          -1.004206    0.542269     2.676759    
1          -2.013589    0.791740     3.017731    
1          -0.826308    1.103045     1.751408    
1          -0.267409    0.848680     3.419701    
6          -1.981955    -1.532795    1.554663    
1          -2.037950    -1.036484    0.578626    
1          -1.810425    -2.600378    1.414336    
1          -2.952492    -1.363944    2.031446    
6          -0.884812    -0.927265    2.384839    
8          0.042322     -1.586736    2.790992    
6          1.158519     3.251620     -1.042308   
1          1.773096     2.386292     -1.303741   
1          1.789508     4.136704     -1.178541   
1          0.281912     3.336004     -1.686101   
6          1.799275     2.712025     1.364915    
1          2.758865     3.193528     1.160793    
1          1.482290     2.884896     2.393434    
1          1.956430     1.641418     1.194300    
6          0.745050     3.166739     0.400568    
8          -0.376643    3.444290     0.757418    
6          3.227577     -0.816451    1.926627    
1          3.737775     -1.045313    2.866418    
1          2.194814     -0.556199    2.188621    
1          3.706109     0.021481     1.418492    
6          2.730299     -3.308279    1.677242    
1          1.775927     -3.150322    2.189917    
1          2.643226     -4.097845    0.930930    
1          3.453899     -3.606955    2.442556    
6          3.181658     -2.023948    1.037978    
8          3.473923     -1.967975    -0.134899   
6          -2.619858    1.696719     -0.829621   
1          -1.593841    1.534283     -0.474359   
1          -2.629980    2.699442     -1.264150   
1          -2.863568    0.938238     -1.575045   
6          -3.567983    2.772880     1.287892    
1          -3.996891    3.637493     0.770310    
1          -4.166234    2.545357     2.169957    
1          -2.546864    3.056340     1.559941    
6          -3.549040    1.602067     0.348117    
8          -4.235040    0.622260     0.534622    

===================================================

Cartesian coordinates of : AC7_17
---------------------------------------------------
Atomic number (AN)    and     Cartesian coordinates
AN         X            Y             Z
---------------------------------------------------
6          -0.769279    -1.681360    2.438889    
1          -1.629248    -1.904023    1.800381    
1          -0.944339    -2.180929    3.398088    
1          0.148545     -2.062859    1.990787    
6          -1.977948    0.479297     3.044197    
1          -2.583055    -0.149944    3.701304    
1          -1.783781    1.445927     3.509156    
1          -2.554986    0.642169     2.124407    
6          -0.689665    -0.199390    2.668647    
8          0.340832     0.419236     2.540516    
6          -0.602304    -2.913614    -1.960659   
1          -1.307622    -2.089724    -1.794811   
1          -1.126344    -3.663771    -2.559061   
1          0.266529     -2.537452    -2.500113   
6          -1.271929    -4.234794    0.115390    
1          -1.536912    -5.134540    -0.448920   
1          -0.922535    -4.516007    1.108758    
1          -2.176782    -3.622818    0.186191    
6          -0.208213    -3.472230    -0.626540   
8          0.895499     -3.304306    -0.160212   
6          1.661020     0.945851     -2.677786   
1          2.480796     0.398518     -2.202664   
1          1.758236     1.993436     -2.368721   
1          1.722738     0.881486     -3.763813   
6          0.198453     0.218684     -0.711796   
1          0.594850     1.076903     -0.156754   
1          -0.843945    0.028683     -0.438109   
1          0.816784     -0.639122    -0.415029   
6          0.333653     0.431620     -2.195618   
8          -0.573556    0.204629     -2.961286   
6          2.820579     2.223129     1.523789    
1          3.739465     2.449925     2.070904    
1          2.787543     1.135511     1.387872    
1          1.945271     2.530482     2.094885    
6          4.088218     2.670700     -0.646910   
1          4.274485     1.599012     -0.776133   
1          3.994920     3.157087     -1.617719   
1          4.946601     3.080694     -0.106598   
6          2.832922     2.852251     0.161669    
8          1.871258     3.437752     -0.280751   
6          -1.142643    3.391253     1.188157    
1          -0.630095    4.321558     0.938214    
1          -0.366755    2.666329     1.469224    
1          -1.813205    3.521250     2.038500    
6          -1.369711    3.164342     -1.351592   
1          -0.275474    3.147588     -1.361801   
1          -1.786433    2.495362     -2.105385   
1          -1.661202    4.195847     -1.580565   
6          -1.891184    2.824614     0.014597    
8          -2.864356    2.121658     0.168577    
6          3.011977     -1.893335    1.683128    
1          3.859744     -1.876127    2.377647    
1          2.509896     -2.856199    1.801370    
1          2.331254     -1.076045    1.932639    
6          4.156096     -2.965833    -0.336545   
1          3.352732     -3.682164    -0.533864   
1          4.663622     -2.713211    -1.266910   
1          4.851321     -3.443467    0.359696    
6          3.541288     -1.743275    0.284206    
8          3.489585     -0.688742    -0.305256   
6          -5.069620    -0.151109    0.403104    
1          -6.001808    -0.275274    -0.155043   
1          -4.966987    0.914541     0.630633    
1          -5.103031    -0.723882    1.329879    
6          -3.855798    -0.059701    -1.848964   
1          -4.256438    0.953866     -1.910350   
1          -2.839449    -0.093144    -2.247778   
1          -4.499630    -0.707645    -2.455468   
6          -3.889594    -0.558378    -0.433536   
8          -3.018407    -1.272747    0.010927    

===================================================

Cartesian coordinates of : AC7_18
---------------------------------------------------
Atomic number (AN)    and     Cartesian coordinates
AN         X            Y             Z
---------------------------------------------------
6          0.841357     3.161704     -1.314769   
1          1.651879     2.445464     -1.477828   
1          1.142221     4.099595     -1.794513   
1          -0.086918    2.817107     -1.774080   
6          1.881345     3.495438     0.996014    
1          2.596455     4.197015     0.555732    
1          1.638923     3.790514     2.016456    
1          2.378820     2.518704     0.983457    
6          0.636549     3.418218     0.156265    
8          -0.463320    3.552948     0.633525    
6          -2.551075    -2.358454    0.189320    
1          -3.520310    -2.861137    0.252230    
1          -2.757580    -1.296952    -0.004871   
1          -2.012981    -2.444993    1.135110    
6          -2.444326    -3.106493    -2.254050   
1          -2.917806    -2.167391    -2.556841   
1          -1.747002    -3.433534    -3.024556   
1          -3.239923    -3.847901    -2.131915   
6          -1.727919    -2.898854    -0.946631   
8          -0.547913    -3.123943    -0.826133   
6          0.984019     -0.703894    -2.344482   
1          1.401730     -1.556469    -1.797903   
1          1.756205     0.073791     -2.346286   
1          0.724208     -0.989011    -3.363550   
6          -0.018553    0.140604     -0.157680   
1          0.985693     0.539261     0.026468    
1          -0.791869    0.829787     0.191507    
1          -0.102171    -0.795788    0.409783    
6          -0.213950    -0.184257    -1.611928   
8          -1.291801    -0.045156    -2.148808   
6          -3.278168    -0.451671    3.134821    
1          -3.790207    -0.222240    2.193932    
1          -3.756220    0.151001     3.911734    
1          -3.377488    -1.512472    3.364846    
6          -1.519287    1.385283     2.872835    
1          -1.849234    1.907199     3.776449    
1          -0.450829    1.547615     2.724537    
1          -2.075142    1.818288     2.034174    
6          -1.829128    -0.079160    2.984196    
8          -0.963907    -0.923643    2.933715    
6          1.454405     -3.050340    1.756850    
1          0.422606     -2.700403    1.869431    
1          1.777122     -3.383259    2.748719    
1          1.490648     -3.869707    1.041144    
6          2.385148     -0.715653    2.218911    
1          2.985274     -0.976787    3.097544    
1          2.847134     0.129892     1.705087    
1          1.385649     -0.456046    2.581658    
6          2.314029     -1.908551    1.301867    
8          2.924277     -1.938861    0.257693    
6          -3.037919    2.556768     -1.548579   
1          -3.845535    3.253361     -1.799231   
1          -2.496858    2.343956     -2.474592   
1          -2.375722    3.015756     -0.812281   
6          -4.397865    0.434365     -1.980536   
1          -3.730929    0.141945     -2.796196   
1          -4.796104    -0.451048    -1.483326   
1          -5.219069    1.008570     -2.420808   
6          -3.634507    1.290003     -1.005763   
8          -3.532200    0.984633     0.159053    
6          5.407048     0.064295     0.269031    
1          6.410473     0.338980     -0.071966   
1          5.426665     -1.000588    0.515611    
1          5.150205     0.650836     1.150933    
6          4.589358     -0.536768    -2.073021   
1          4.141456     -1.514213    -1.864056   
1          4.079047     -0.084386    -2.923196   
1          5.644470     -0.698304    -2.305456   
6          4.419580     0.305034     -0.839273   
8          3.542634     1.131308     -0.744479   

===================================================

Cartesian coordinates of : AC7_19
---------------------------------------------------
Atomic number (AN)    and     Cartesian coordinates
AN         X            Y             Z
---------------------------------------------------
6          2.492614     2.955831     -1.537803   
1          2.852513     3.905647     -1.942580   
1          2.036767     3.173301     -0.565624   
1          1.744210     2.525951     -2.204462   
6          4.807824     2.527536     -0.538800   
1          4.464263     2.813369     0.459993    
1          5.585262     1.767993     -0.461628   
1          5.209660     3.426264     -1.015530   
6          3.635030     2.002046     -1.318107   
8          3.601613     0.865112     -1.727226   
6          0.417186     0.127653     -0.564813   
1          1.458384     0.460610     -0.476375   
1          0.398519     -0.939536    -0.325044   
1          -0.217040    0.678321     0.134061    
6          0.564806     -0.527170    -3.025207   
1          0.392898     -1.576453    -2.761287   
1          0.146644     -0.305885    -4.006746   
1          1.648768     -0.366546    -3.032312   
6          -0.048254    0.352105     -1.975142   
8          -0.864263    1.204126     -2.245814   
6          -1.020721    -2.634473    1.555006    
1          -0.207278    -2.576450    2.284473    
1          -1.870983    -3.108614    2.055953    
1          -1.306111    -1.630137    1.236785    
6          -0.112914    -4.872588    0.723914    
1          -0.866137    -5.398779    1.317319    
1          0.102229     -5.430545    -0.186967   
1          0.790916     -4.797363    1.335560    
6          -0.578190    -3.480751    0.392336    
8          -0.592151    -3.072860    -0.745740   
6          4.040805     -1.183300    0.992390    
1          3.705555     -0.151090    0.825064    
1          4.959397     -1.318258    0.417083    
1          4.222778     -1.318263    2.059005    
6          2.908803     -2.400234    -0.950356   
1          3.738184     -3.072679    -1.196112   
1          1.964021     -2.874503    -1.222048   
1          3.071469     -1.482138    -1.522810   
6          2.951043     -2.103906    0.520842    
8          2.137155     -2.563641    1.289140    
6          0.390639     2.849832     2.254740    
1          -0.042577    2.916515     3.256196    
1          -0.437404    2.616716     1.574188    
1          0.846863     3.797399     1.968655    
6          0.977817     0.425375     2.795262    
1          -0.064769    0.198441     2.549002    
1          1.632999     -0.390222    2.485599    
1          1.027193     0.532986     3.884700    
6          1.387356     1.725898     2.167482    
8          2.447113     1.869628     1.602620    
6          -3.192504    -1.133405    -1.008556   
1          -2.302030    -0.575911    -0.692576   
1          -2.896385    -1.734732    -1.870592   
1          -3.503376    -1.771034    -0.180576   
6          -4.173551    0.529184     -2.685693   
1          -4.282680    -0.222445    -3.473919   
1          -4.948566    1.287812     -2.792844   
1          -3.179110    0.971121     -2.811576   
6          -4.265325    -0.134539    -1.339865   
8          -5.131515    0.149788     -0.546383   
6          -4.421811    1.585553     2.284097    
1          -5.251020    1.187019     1.690819    
1          -4.663232    2.625338     2.522427    
1          -4.307604    1.000928     3.196241    
6          -3.079753    2.466142     0.288072    
1          -2.775565    3.445857     0.675974    
1          -2.331972    2.128549     -0.435798   
1          -4.050858    2.600033     -0.194113   
6          -3.178424    1.509569     1.446462    
8          -2.286657    0.730755     1.696510    

===================================================

Cartesian coordinates of : AC7_2
---------------------------------------------------
Atomic number (AN)    and     Cartesian coordinates
AN         X            Y             Z
---------------------------------------------------
6          0.372491     -0.886817    -2.737154   
1          0.553847     0.127529     -2.369053   
1          0.492495     -0.853657    -3.825921   
1          1.094239     -1.590059    -2.317480   
6          -2.088126    -0.246027    -2.638914   
1          -2.013351    0.159274     -3.652557   
1          -3.086872    -0.640394    -2.453672   
1          -1.884490    0.592185     -1.962109   
6          -1.037651    -1.297791    -2.422317   
8          -1.308136    -2.402557    -2.010466   
6          -0.487008    4.722052     -1.323235   
1          0.242083     5.523342     -1.473196   
1          -1.098483    4.996885     -0.458382   
1          -1.117931    4.618599     -2.205996   
6          1.257838     3.468809     0.060982    
1          0.872806     3.993369     0.938837    
1          1.587222     2.464934     0.336194    
1          2.119713     4.037185     -0.306495   
6          0.206367     3.423842     -1.011749   
8          -0.064386    2.404814     -1.604781   
6          0.038339     -0.144812    0.651439    
1          1.048321     -0.122013    0.218214    
1          -0.433607    0.794967     0.344947    
1          -0.523880    -0.994318    0.258621    
6          0.762734     0.957814     2.838388    
1          0.189924     1.860867     2.599407    
1          0.791589     0.800076     3.916339    
1          1.775428     1.114490     2.450169    
6          0.156909     -0.231247    2.149244    
8          -0.189052    -1.217434    2.758439    
6          3.385666     0.784433     -1.623694   
1          3.307107     -0.147929    -2.191232   
1          4.015396     1.466412     -2.203251   
1          2.392309     1.218171     -1.492826   
6          5.410030     -0.090893    -0.331538   
1          6.069107     0.518151     -0.956535   
1          5.819053     -0.169245    0.675728    
1          5.352789     -1.084175    -0.787374   
6          4.023159     0.491690     -0.293899   
8          3.453910     0.705715     0.750000    
6          1.172488     -3.399984    0.363244    
1          0.550953     -3.072685    1.202982    
1          1.407861     -4.456595    0.533762    
1          0.629053     -3.300493    -0.578794   
6          3.133720     -2.399506    1.657357    
1          3.164630     -3.325831    2.237620    
1          4.135706     -1.993421    1.522366    
1          2.537138     -1.687509    2.238851    
6          2.459626     -2.625252    0.332035    
8          2.929018     -2.202204    -0.699176   
6          -3.269453    2.307975     0.002740    
1          -4.234282    2.799366     0.170447    
1          -3.481208    1.262775     -0.239811   
1          -2.753863    2.804516     -0.821286   
6          -2.843821    1.477221     2.381226    
1          -2.642095    0.445659     2.067282    
1          -2.292526    1.713357     3.291366    
1          -3.921025    1.528089     2.564928    
6          -2.456990    2.402092     1.264206    
8          -1.531754    3.175450     1.367484    
6          -2.477853    -3.179131    0.856587    
1          -1.857878    -3.723047    0.136457    
1          -3.077417    -3.922389    1.390962    
1          -1.844471    -2.633557    1.558632    
6          -4.330646    -2.863004    -0.877667   
1          -4.915935    -3.651833    -0.396979   
1          -4.996353    -2.108289    -1.296659   
1          -3.747867    -3.328017    -1.678496   
6          -3.373816    -2.239287    0.102296    
8          -3.328256    -1.042261    0.265563    

===================================================

Cartesian coordinates of : AC7_21
---------------------------------------------------
Atomic number (AN)    and     Cartesian coordinates
AN         X            Y             Z
---------------------------------------------------
6          -1.016133    -3.517205    -0.106001   
1          -1.563479    -2.894180    -0.818526   
1          -1.470330    -4.514008    -0.138420   
1          0.034700     -3.601561    -0.387660   
6          -2.468521    -2.354214    1.646601    
1          -3.299614    -2.960070    1.274675    
1          -2.550913    -2.204012    2.723040    
1          -2.537618    -1.383452    1.137936    
6          -1.149644    -2.984200    1.295655    
8          -0.246112    -3.050563    2.094055    
6          0.121655     -0.410925    -0.514041   
1          -0.972168    -0.396421    -0.438675   
1          0.453671     0.620081     -0.333210   
1          0.559943     -1.058681    0.245435    
6          -0.130005    -0.158513    -3.036112   
1          -0.023815    0.927980     -2.932197   
1          0.287019     -0.489990    -3.987041   
1          -1.200520    -0.389677    -2.991672   
6          0.551904     -0.842579    -1.885829   
8          1.404363     -1.686061    -2.052376   
6          3.057429     1.417969     -2.429428   
1          3.103040     0.459852     -1.899974   
1          4.091413     1.733930     -2.595352   
1          2.545935     1.286361     -3.383049   
6          3.012713     2.780849     -0.273452   
1          3.946928     3.307929     -0.493399   
1          2.363296     3.403870     0.340645    
1          3.281800     1.866275     0.266917    
6          2.330976     2.409441     -1.560309   
8          1.253435     2.855774     -1.872336   
6          0.478805     -0.021080    2.870401    
1          0.362664     -0.130902    3.953163    
1          1.113868     -0.849267    2.539673    
1          -0.498453    -0.086808    2.387025    
6          2.529653     1.485899     3.100636    
1          3.201203     0.787352     2.590595    
1          2.864837     2.509490     2.933616    
1          2.564266     1.245709     4.166832    
6          1.141946     1.286889     2.555389    
8          0.596764     2.136589     1.888753    
6          -2.393656    3.134084     2.017710    
1          -3.100644    3.929397     1.758134    
1          -1.432232    3.606568     2.228988    
1          -2.757466    2.601247     2.895861    
6          -1.601990    2.744218     -0.378643   
1          -0.574341    3.039101     -0.148352   
1          -1.589766    2.003724     -1.179911   
1          -2.123289    3.646218     -0.715825   
6          -2.261553    2.194730     0.850412    
8          -2.696787    1.065137     0.897045    
6          2.849329     -2.962166    0.528773    
1          3.599665     -3.544762    1.075180    
1          2.551178     -3.554294    -0.340378   
1          1.989348     -2.789435    1.177971    
6          4.479365     -1.786152    -1.039908   
1          3.928261     -1.974201    -1.967883   
1          5.055391     -0.865565    -1.136468   
1          5.147871     -2.636546    -0.882468   
6          3.474995     -1.676268    0.075188    
8          3.201048     -0.610016    0.578267    
6          -5.075705    -0.760262    -0.292463   
1          -6.067036    -0.426495    -0.608695   
1          -4.812333    -0.203379    0.613470    
1          -5.087979    -1.825966    -0.065573   
6          -4.170279    0.866804     -2.042461   
1          -4.298741    1.672260     -1.314201   
1          -3.299155    1.060408     -2.668815   
1          -5.069597    0.851070     -2.666998   
6          -4.035559    -0.454467    -1.334828   
8          -3.146606    -1.227895    -1.595677   

===================================================

Cartesian coordinates of : AC7_22
---------------------------------------------------
Atomic number (AN)    and     Cartesian coordinates
AN         X            Y             Z
---------------------------------------------------
6          -4.006866    -1.126515    1.217397    
1          -5.042706    -1.478990    1.164748    
1          -3.611569    -1.441003    2.187014    
1          -3.440461    -1.588335    0.404662    
6          -4.396247    1.148600     2.322540    
1          -3.583613    1.061604     3.051544    
1          -4.555705    2.198483     2.078013    
1          -5.293196    0.723348     2.781276    
6          -4.001226    0.375290     1.095792    
8          -3.701107    0.925264     0.064476    
6          2.676510     -0.269043    2.527586    
1          3.311172     0.610089     2.648161    
1          2.634342     -0.794021    3.488921    
1          1.666470     0.041247     2.254862    
6          4.736157     -1.310462    1.430165    
1          5.145011     -1.499812    2.427451    
1          5.039803     -2.099514    0.743076    
1          5.132391     -0.347261    1.096473    
6          3.239646     -1.207217    1.494916    
8          2.522713     -1.873110    0.783015    
6          -0.678883    -1.926762    2.111876    
1          0.353314     -2.235962    1.913203    
1          -1.321391    -2.624956    1.564559    
1          -0.892383    -1.968589    3.180015    
6          -0.572571    -0.321109    0.133382    
1          -1.137661    -1.035318    -0.476167   
1          -0.800487    0.700027     -0.175797   
1          0.488331     -0.541888    -0.044096   
6          -0.882084    -0.534049    1.584876    
8          -1.266915    0.364395     2.302185    
6          -1.905894    1.755740     -2.723214   
1          -2.415773    1.847434     -1.758534   
1          -2.619908    2.088133     -3.484379   
1          -1.015832    2.385269     -2.743667   
6          -2.663452    -0.685464    -2.840588   
1          -3.344516    -0.571321    -3.690911   
1          -2.270657    -1.703313    -2.823259   
1          -3.246280    -0.483102    -1.936855   
6          -1.546007    0.315772     -2.966140   
8          -0.420329    -0.021159    -3.245750   
6          0.885690     2.998988     1.771486    
1          0.375164     2.282370     2.423457    
1          0.918314     3.950491     2.312208    
1          1.899613     2.663577     1.549020    
6          -1.368021    3.484478     0.668149    
1          -1.522826    4.254847     1.428282    
1          -1.806834    3.789904     -0.281629   
1          -1.873902    2.577466     1.023715    
6          0.092798     3.170192     0.505368    
8          0.595044     3.033425     -0.585551   
6          0.549396     -4.652669    0.003198    
1          1.318789     -4.122097    0.574711    
1          1.066495     -5.423656    -0.575897   
1          -0.172841    -5.115018    0.675803    
6          0.754412     -3.000288    -1.929311   
1          1.125801     -3.746249    -2.640208   
1          0.222370     -2.213935    -2.467326   
1          1.632371     -2.587596    -1.421442   
6          -0.129285    -3.675885    -0.920568   
8          -1.312977    -3.443975    -0.836956   
6          3.562911     2.956006     -1.600914   
1          2.692819     3.371152     -2.113722   
1          4.349874     2.811175     -2.348941   
1          3.915900     3.645857     -0.834820   
6          2.487063     0.655518     -1.871686   
1          2.924991     0.619637     -2.872849   
1          2.480423     -0.339984    -1.424212   
1          1.454941     1.001048     -2.000398   
6          3.216613     1.625081     -0.993203   
8          3.523057     1.350355     0.145744    

===================================================

Cartesian coordinates of : AC7_23
---------------------------------------------------
Atomic number (AN)    and     Cartesian coordinates
AN         X            Y             Z
---------------------------------------------------
6          -0.228288    -1.297528    -2.131377   
1          0.236959     -1.595194    -1.183463   
1          0.511006     -0.689223    -2.660706   
1          -0.483222    -2.190066    -2.703830   
6          -1.233005    0.807018     -1.105334   
1          -0.353007    1.330405     -1.489225   
1          -2.124222    1.434960     -1.141747   
1          -1.019823    0.544611     -0.062537   
6          -1.456336    -0.483702    -1.838964   
8          -2.562644    -0.864314    -2.148538   
6          4.005462     -2.593035    0.854555    
1          4.358661     -1.560180    0.936903    
1          4.865863     -3.197734    0.550671    
1          3.631734     -2.951531    1.813833    
6          3.267896     -2.075632    -1.532103   
1          4.265044     -2.381731    -1.859829   
1          2.520669     -2.344253    -2.278335   
1          3.291733     -0.983170    -1.424367   
6          2.934798     -2.679324    -0.198713   
8          1.860560     -3.185824    0.027862    
6          2.843451     1.981364     2.469446    
1          2.544811     1.478767     3.394855    
1          2.051106     2.706273     2.250390    
1          3.801842     2.482096     2.604084    
6          1.675745     0.157685     1.119290    
1          0.774198     0.690721     1.427107    
1          1.601621     -0.133853    0.068337    
1          1.738709     -0.753629    1.726628    
6          2.906144     0.988890     1.344707    
8          3.892924     0.866649     0.652974    
6          -4.425701    -1.126424    0.191228    
1          -4.373521    -1.976526    -0.491172   
1          -5.188216    -1.342244    0.948337    
1          -3.463603    -0.990419    0.691131    
6          -5.674679    -0.031274    -1.756937   
1          -6.519605    -0.694266    -1.547656   
1          -6.030510    0.934434     -2.114338   
1          -5.065040    -0.514358    -2.526518   
6          -4.822111    0.135027     -0.531747   
8          -4.491982    1.223589     -0.125781   
6          -2.517565    3.753397     1.071116    
1          -3.168077    4.099909     1.880117    
1          -3.169518    3.242701     0.354250    
1          -2.019081    4.601476     0.603133    
6          -2.073377    1.579917     2.326816    
1          -2.888433    1.145994     1.738359    
1          -1.302758    0.832095     2.518196    
1          -2.508597    1.909626     3.276436    
6          -1.511794    2.772885     1.604931    
8          -0.322111    2.933068     1.454736    
6          -1.400403    -3.571071    0.161962    
1          -1.965310    -4.430459    0.532914    
1          -0.528671    -3.961248    -0.374622   
1          -2.010849    -2.978697    -0.522250   
6          -0.259476    -3.454563    2.448320    
1          0.569078     -4.060290    2.071468    
1          0.102650     -2.747151    3.194262    
1          -0.983341    -4.134989    2.907250    
6          -0.899316    -2.725258    1.298885    
8          -0.995722    -1.520184    1.287189    
6          4.223055     2.226377     -2.264392   
1          4.857471     2.029165     -1.393937   
1          4.421246     3.252899     -2.585312   
1          4.466979     1.525042     -3.061831   
6          2.235735     3.134477     -0.932106   
1          1.939400     3.990816     -1.548220   
1          1.354153     2.781162     -0.391292   
1          2.995303     3.491503     -0.231856   
6          2.790985     2.066508     -1.836781   
8          2.116208     1.136035     -2.207495   

===================================================

Cartesian coordinates of : AC7_24
---------------------------------------------------
Atomic number (AN)    and     Cartesian coordinates
AN         X            Y             Z
---------------------------------------------------
6          1.713836     0.180606     3.329309    
1          0.801336     -0.421426    3.294779    
1          1.692585     0.722639     4.281461    
1          2.598096     -0.452739    3.280270    
6          0.423402     1.915553     1.970194    
1          -0.105943    2.124616     2.902524    
1          0.599499     2.829593     1.400331    
1          -0.237048    1.260796     1.388564    
6          1.714971     1.182130     2.213988    
8          2.692586     1.393949     1.533393    
6          0.880194     0.203225     -1.307582   
1          1.584610     0.071051     -0.477319   
1          1.438910     -0.072903    -2.207301   
1          0.021961     -0.457851    -1.176608   
6          1.578368     2.635306     -1.539100   
1          2.262476     2.325732     -2.334587   
1          1.184953     3.634782     -1.723469   
1          2.166089     2.627542     -0.612080   
6          0.465354     1.639180     -1.386176   
8          -0.694355    1.982712     -1.301564   
6          -1.636966    -1.121281    1.160680    
1          -1.879168    -0.411144    0.356047    
1          -1.967787    -2.106095    0.819235    
1          -0.557482    -1.126598    1.328011    
6          -3.854099    -0.953224    2.416441    
1          -4.034208    -2.031461    2.361715    
1          -4.307657    -0.548951    3.320887    
1          -4.309387    -0.506247    1.525988    
6          -2.374693    -0.682455    2.396565    
8          -1.815189    -0.112241    3.301627    
6          -2.176706    -0.735223    -2.954955   
1          -2.186979    0.148030     -2.302247   
1          -3.029715    -0.640591    -3.631058   
1          -1.240709    -0.751659    -3.513789   
6          -3.661239    -2.249067    -1.530448   
1          -4.364151    -2.434803    -2.348355   
1          -3.629638    -3.117064    -0.871578   
1          -4.029623    -1.367088    -0.995170   
6          -2.296124    -1.957094    -2.088968   
8          -1.338452    -2.646916    -1.826083   
6          2.051300     -2.878908    -1.132276   
1          1.201397     -2.813884    -1.821414   
1          2.533278     -3.843749    -1.317172   
1          2.751413     -2.064470    -1.326472   
6          0.579096     -3.923669    0.673980    
1          1.058612     -4.898824    0.546550    
1          0.264636     -3.798927    1.710246    
1          -0.288615    -3.906118    0.005672    
6          1.526613     -2.824568    0.274981    
8          1.825673     -1.938804    1.041907    
6          -3.676848    3.026741     -1.596523   
1          -2.679390    3.292063     -1.959492   
1          -4.173741    3.954854     -1.300352   
1          -4.241100    2.534991     -2.388380   
6          -2.903586    2.711532     0.817790    
1          -3.557262    3.498115     1.208228    
1          -2.749419    1.954679     1.589045    
1          -1.949946    3.179396     0.557595    
6          -3.517639    2.111208     -0.415870   
8          -3.868752    0.954822     -0.457433   
6          4.898044     -0.577077    0.057011    
1          4.041548     -0.622755    0.740837    
1          5.787473     -0.351706    0.648411    
1          4.999276     -1.546691    -0.432549   
6          5.079242     1.881696     -0.636553   
1          6.170727     1.887278     -0.554491   
1          4.765777     2.585365     -1.407754   
1          4.680282     2.179564     0.337570    
6          4.605735     0.491608     -0.960661   
8          3.999052     0.244647     -1.976008   

===================================================

Cartesian coordinates of : AC7_25
---------------------------------------------------
Atomic number (AN)    and     Cartesian coordinates
AN         X            Y             Z
---------------------------------------------------
6          -1.630313    4.193702     1.853079    
1          -1.910851    3.447664     2.600982    
1          -2.320531    5.037797     1.953633    
1          -0.608896    4.532613     2.023195    
6          -3.092941    2.964844     0.147742    
1          -3.915215    3.419212     0.704415    
1          -3.281249    3.024034     -0.924965   
1          -3.040547    1.906252     0.432106    
6          -1.767296    3.597779     0.480014    
8          -0.861053    3.615580     -0.318135   
6          -1.574699    -1.405793    -3.158912   
1          -2.580911    -1.358169    -3.582725   
1          -1.672955    -1.793102    -2.136560   
1          -0.942138    -2.084720    -3.730995   
6          -1.858382    1.086358     -2.676616   
1          -2.492227    0.773273     -1.841762   
1          -1.292067    1.980655     -2.409334   
1          -2.525084    1.313552     -3.516139   
6          -0.950377    -0.041512    -3.073946   
8          0.227564     0.127035     -3.290985   
6          4.759134     0.116693     2.026544    
1          5.212068     0.252513     3.014522    
1          4.949692     1.023835     1.448900    
1          5.209157     -0.743851    1.533372    
6          2.481890     1.116197     2.618813    
1          2.334949     1.743825     1.732499    
1          1.507756     0.822628     3.012090    
1          3.022444     1.713528     3.357033    
6          3.279693     -0.085073    2.190473    
8          2.756482     -1.156162    1.991558    
6          3.418783     0.798055     -2.892638   
1          3.765689     1.619735     -3.524975   
1          2.579775     0.326644     -3.414923   
1          4.217984     0.072903     -2.740959   
6          1.970874     2.475790     -1.617789   
1          1.114444     2.215110     -2.248082   
1          1.621547     2.750894     -0.622678   
1          2.459205     3.334964     -2.088340   
6          2.917716     1.313162     -1.572488   
8          3.251785     0.796849     -0.529364   
6          1.582845     -4.032538    0.722619    
1          2.115670     -3.385272    1.426993    
1          2.334408     -4.675860    0.255742    
1          0.846838     -4.640606    1.248006    
6          1.824933     -2.334868    -1.168554   
1          2.522196     -2.983198    -1.708906   
1          1.257005     -1.730264    -1.878923   
1          2.434840     -1.686351    -0.527852   
6          0.916089     -3.171990    -0.314433   
8          -0.288100    -3.146753    -0.435819   
6          -0.654890    -1.241727    2.316124    
1          0.410276     -1.463023    2.453344    
1          -1.048020    -2.038975    1.676283    
1          -1.165423    -1.230945    3.279329    
6          -0.148463    0.201657     0.276108    
1          -0.522938    -0.599758    -0.369797   
1          -0.340500    1.178975     -0.170781   
1          0.933562     0.045059     0.374801    
6          -0.788765    0.090295     1.628373    
8          -1.356089    1.019184     2.156494    
6          -3.976393    -1.398182    1.998380    
1          -3.608026    -2.199180    2.644692    
1          -5.070635    -1.433023    2.041786    
1          -3.632210    -0.426716    2.356881    
6          -3.565472    -3.028962    0.061175    
1          -4.400717    -3.598056    0.476076    
1          -3.590405    -3.042534    -1.028688   
1          -2.635405    -3.514150    0.381118    
6          -3.551344    -1.615066    0.570477    
8          -3.206627    -0.693340    -0.129707   

===================================================

Cartesian coordinates of : AC7_26
---------------------------------------------------
Atomic number (AN)    and     Cartesian coordinates
AN         X            Y             Z
---------------------------------------------------
6          -1.589029    3.064800     -0.505047   
1          -0.637754    2.580778     -0.263101   
1          -1.383170    4.140891     -0.546484   
1          -1.949080    2.731531     -1.478374   
6          -2.111840    2.854903     1.993310    
1          -1.247012    3.509336     2.118765    
1          -2.918780    3.124946     2.674825    
1          -1.787191    1.836440     2.240410    
6          -2.608421    2.825719     0.572862    
8          -3.768478    2.600725     0.319294    
6          -3.232746    -0.182003    -0.915907   
1          -3.907177    0.531708     -1.393508   
1          -3.362940    -1.154171    -1.406595   
1          -2.195712    0.132288     -1.051280   
6          -5.019087    -0.335948    0.905686    
1          -5.593975    -0.963281    0.218367    
1          -5.163137    -0.662348    1.935299    
1          -5.382893    0.690550     0.791065    
6          -3.562603    -0.343407    0.541843    
8          -2.699614    -0.490543    1.379051    
6          -2.766100    -3.647298    0.366720    
1          -3.288990    -3.204562    1.219012    
1          -2.703689    -4.724018    0.555629    
1          -3.324798    -3.482465    -0.555106   
6          -0.574084    -3.046414    1.525624    
1          -0.653014    -3.997955    2.059078    
1          0.473492     -2.800594    1.343470    
1          -1.017633    -2.281807    2.173438    
6          -1.371585    -3.085023    0.254899    
8          -0.932836    -2.695940    -0.801706   
6          3.229252     -2.460068    -0.499560   
1          3.908603     -3.230836    -0.874805   
1          3.299170     -1.604949    -1.180235   
1          2.205080     -2.839595    -0.488563   
6          5.060304     -1.522640    1.016785    
1          5.179909     -0.636340    0.385193    
1          5.275642     -1.274249    2.055457    
1          5.765511     -2.276810    0.656134    
6          3.645653     -2.012008    0.874838    
8          2.877813     -2.022492    1.806957    
6          2.336952     2.862126     -1.392116   
1          2.889918     3.541829     -2.049628   
1          1.758265     3.478800     -0.699215   
1          1.664972     2.244508     -1.991425   
6          4.147914     2.741310     0.405501    
1          3.487893     3.067880     1.214691    
1          4.919520     2.083580     0.805626    
1          4.602891     3.637095     -0.026607   
6          3.316463     2.022270     -0.620951   
8          3.441004     0.835325     -0.818590   
6          0.536089     0.110520     0.370253    
1          -0.481083    -0.289736    0.431212    
1          1.208438     -0.752618    0.336910    
1          0.661924     0.704472     -0.534892   
6          0.570683     0.233049     2.911978    
1          1.163476     -0.686239    2.963942    
1          0.814519     0.890250     3.746295    
1          -0.484294    -0.061671    2.959584    
6          0.828276     0.918001     1.599049    
8          1.233153     2.057954     1.540627    
6          -1.380028    -0.963693    -3.751247   
1          -1.580458    -1.812121    -3.087822   
1          -1.070378    -1.377340    -4.715610   
1          -2.278827    -0.360251    -3.878573   
6          1.030668     -0.854802    -2.921243   
1          1.369983     -1.348604    -3.836628   
1          1.796671     -0.171474    -2.549701   
1          0.850742     -1.643287    -2.181144   
6          -0.268353    -0.138558    -3.159878   
8          -0.425405    1.023149     -2.867569   

===================================================

Cartesian coordinates of : AC7_27
---------------------------------------------------
Atomic number (AN)    and     Cartesian coordinates
AN         X            Y             Z
---------------------------------------------------
6          -1.566390    -2.898648    -2.025362   
1          -0.600062    -2.384173    -2.049230   
1          -1.653288    -3.424670    -2.983076   
1          -1.613441    -3.620020    -1.208888   
6          -2.611153    -0.682099    -2.787297   
1          -1.928300    -0.809070    -3.629383   
1          -3.607206    -0.396555    -3.128627   
1          -2.242177    0.144809     -2.166510   
6          -2.694044    -1.911775    -1.922125   
8          -3.624215    -2.083577    -1.170201   
6          1.994963     2.079755     1.910198    
1          2.528879     1.201712     1.535374    
1          2.543508     2.434017     2.790870    
1          1.978488     2.866488     1.155982    
6          0.441654     0.387633     3.033829    
1          1.339358     0.098806     3.584624    
1          -0.434609    0.398869     3.683580    
1          0.278681     -0.370814    2.256001    
6          0.604681     1.712776     2.342547    
8          -0.345499    2.431145     2.133383    
6          1.763556     -2.929686    2.464098    
1          2.017323     -3.992205    2.409510    
1          0.675888     -2.871990    2.582662    
1          2.260856     -2.467201    3.316376    
6          1.637858     -2.863402    -0.082200   
1          0.571920     -3.088631    0.021026    
1          1.802792     -2.214853    -0.944602   
1          2.152835     -3.818352    -0.234230   
6          2.137133     -2.233349    1.185016    
8          2.795655     -1.217156    1.186660    
6          -3.335085    3.227771     1.000462    
1          -3.731133    4.237996     1.132700    
1          -2.728858    2.997737     1.883432    
1          -4.150155    2.508928     0.916434    
6          -1.425565    4.248964     -0.361084   
1          -0.815144    4.305513     0.544660    
1          -0.792719    4.064377     -1.229559   
1          -1.934694    5.211011     -0.474914   
6          -2.439877    3.149916     -0.205464   
8          -2.520943    2.240505     -0.996700   
6          0.274664     0.305074     -0.723099   
1          -0.282244    1.185410     -0.395199   
1          1.228911     0.268071     -0.185878   
1          -0.279487    -0.604628    -0.471879   
6          0.487526     1.689265     -2.861778   
1          1.134243     2.395699     -2.331754   
1          0.777142     1.627200     -3.910280   
1          -0.542689    2.052364     -2.764426   
6          0.591339     0.350568     -2.195512   
8          0.910260     -0.649139    -2.797883   
6          -3.543222    -2.593371    1.893374    
1          -4.406704    -2.422898    1.246419    
1          -3.849164    -2.371826    2.921466    
1          -3.221666    -3.631808    1.823242    
6          -2.782323    -0.214433    1.355889    
1          -3.465062    0.102882     2.149218    
1          -1.893927    0.420242     1.349877    
1          -3.313781    -0.085010    0.405280    
6          -2.426676    -1.667341    1.503971    
8          -1.299146    -2.071944    1.322170    
6          5.127058     0.828237     0.186818    
1          6.140889     0.608805     -0.159045   
1          4.899393     0.123776     0.993586    
1          5.070112     1.848624     0.566053    
6          4.260992     -0.649653    -1.714089   
1          4.398767     -1.501670    -1.043105   
1          3.387889     -0.801222    -2.350099   
1          5.158658     -0.581494    -2.338237   
6          4.123873     0.617817     -0.915839   
8          3.260662     1.429121     -1.147876   

===================================================

Cartesian coordinates of : AC7_28
---------------------------------------------------
Atomic number (AN)    and     Cartesian coordinates
AN         X            Y             Z
---------------------------------------------------
6          -0.994458    3.504957     -1.689668   
1          -1.108971    4.442940     -2.242988   
1          -1.647318    3.557716     -0.814254   
1          -1.284009    2.672114     -2.332394   
6          0.908138     4.311489     -0.187143   
1          0.466602     3.989953     0.762646    
1          1.994921     4.294253     -0.110422   
1          0.554166     5.327470     -0.380063   
6          0.436789     3.359478     -1.250211   
8          1.163236     2.515911     -1.718575   
6          -0.483009    -0.367247    -0.685347   
1          -0.367621    0.722320     -0.693445   
1          0.462801     -0.772530    -0.304873   
1          -1.311564    -0.635329    -0.027691   
6          0.404170     -0.634916    -3.055024   
1          1.285437     -1.182363    -2.702768   
1          0.124254     -0.964704    -4.054939   
1          0.684991     0.424089     -3.054021   
6          -0.716951    -0.857975    -2.082995   
8          -1.750823    -1.402602    -2.404239   
6          0.253319     -3.690585    -0.170051   
1          -0.078995    -3.460107    -1.187098   
1          0.333930     -4.781441    -0.108039   
1          1.231349     -3.246071    0.019774    
6          -2.205234    -3.451787    0.490961    
1          -2.373595    -4.503268    0.238373    
1          -2.858335    -3.142850    1.306646    
1          -2.442299    -2.869709    -0.408361   
6          -0.760545    -3.222888    0.842076    
8          -0.429002    -2.688095    1.871578    
6          -1.214527    0.324986     2.662316    
1          -1.911859    -0.498658    2.479371    
1          -1.082777    0.394140     3.746721    
1          -0.262286    0.092289     2.185029    
6          -3.098621    2.046765     2.722267    
1          -3.000487    2.156960     3.806321    
1          -3.419154    2.990718     2.281914    
1          -3.849635    1.272400     2.542064    
6          -1.791684    1.600534     2.126726    
8          -1.242421    2.241908     1.257835    
6          2.317660     1.413846     1.361936    
1          1.574440     1.708434     2.108937    
1          1.756160     1.070744     0.484059    
1          2.929057     2.269603     1.074486    
6          2.483740     -0.874589    2.495314    
1          1.728843     -1.287029    1.815495    
1          3.197790     -1.652808    2.763218    
1          1.945117     -0.543678    3.389382    
6          3.187148     0.289088     1.857787    
8          4.387657     0.317070     1.722635    
6          -4.862629    -1.367483    -1.205472   
1          -4.196932    -1.785766    -1.968083   
1          -5.705289    -0.908327    -1.730193   
1          -5.214294    -2.159050    -0.544170   
6          -3.719841    0.921849     -1.171050   
1          -4.619460    1.531198     -1.310974   
1          -2.984009    1.493115     -0.601176   
1          -3.334644    0.680674     -2.165142   
6          -4.090999    -0.335976    -0.432747   
8          -3.784158    -0.501827    0.724375    
6          4.004221     0.419310     -1.536952   
1          4.524431     0.382526     -2.499127   
1          4.616980     1.030943     -0.866335   
1          3.022334     0.879158     -1.661317   
6          5.180690     -1.694169    -0.704852   
1          5.684713     -1.199560    0.132201    
1          4.986327     -2.734391    -0.445661   
1          5.845943     -1.633479    -1.570052   
6          3.892439     -0.963883    -0.961686   
8          2.821018     -1.458300    -0.692380   

===================================================

Cartesian coordinates of : AC7_29
---------------------------------------------------
Atomic number (AN)    and     Cartesian coordinates
AN         X            Y             Z
---------------------------------------------------
6          -0.289304    -0.344754    1.049997    
1          -1.151530    -0.011507    0.465016    
1          -0.174239    -1.418055    0.855646    
1          0.618949     0.170900     0.724355    
6          -1.903242    -0.463613    3.023131    
1          -2.267410    -1.408470    2.609578    
1          -1.928000    -0.474419    4.112372    
1          -2.576025    0.311470     2.636499    
6          -0.519469    -0.159321    2.525275    
8          0.359077     0.221236     3.262620    
6          -1.279322    -2.691695    -1.887694   
1          -1.459032    -1.665801    -1.537790   
1          -2.254955    -3.113586    -2.138658   
1          -0.629962    -2.658527    -2.763079   
6          -1.516016    -3.964142    0.317662    
1          -2.166123    -4.743975    -0.092303   
1          -0.927936    -4.375033    1.138231    
1          -2.176660    -3.163150    0.664740    
6          -0.617483    -3.443476    -0.767834   
8          0.583114     -3.584196    -0.722480   
6          1.174017     1.790661     -3.348719   
1          1.642856     1.349296     -4.232397   
1          1.953184     2.323672     -2.795350   
1          0.390532     2.487492     -3.646386   
6          1.530971     -0.435572    -2.151349   
1          2.505878     -0.066807    -1.818441   
1          1.099528     -1.094092    -1.395024   
1          1.695715     -1.009758    -3.070036   
6          0.620512     0.722314     -2.446681   
8          -0.498075    0.796171     -1.991881   
6          3.078147     1.938453     1.893540    
1          3.131043     2.912878     2.392543    
1          3.900678     1.332503     2.281029    
1          2.122486     1.467087     2.130245    
6          4.624555     2.500325     -0.060675   
1          5.243513     1.601180     0.012493    
1          4.600154     2.839596     -1.096163   
1          5.075705     3.263396     0.579230    
6          3.243257     2.145463     0.416437    
8          2.316443     2.048594     -0.355200   
6          -2.336936    3.454887     -1.049700   
1          -1.834301    2.864549     -1.825013   
1          -1.911529    4.460604     -1.074777   
1          -3.405832    3.490106     -1.260181   
6          -0.715756    2.978077     0.865461    
1          -0.491258    4.045518     0.947757    
1          -0.643892    2.507699     1.847011    
1          0.041642     2.547807     0.198304    
6          -2.076877    2.777379     0.269058    
8          -2.914318    2.080841     0.795507    
6          2.740768     -2.035710    1.573812    
1          3.330414     -2.648760    2.264633    
1          1.891500     -2.648143    1.255792    
1          2.402864     -1.137992    2.096017    
6          3.831541     -2.779297    -0.613582   
1          2.879785     -3.006601    -1.106887   
1          4.577479     -2.475570    -1.347548   
1          4.142326     -3.701220    -0.113439   
6          3.601895     -1.686435    0.391579    
8          4.082800     -0.586163    0.253064    
6          -5.411851    0.043365     0.590478    
1          -6.291276    0.053232     -0.060454   
1          -5.244562    1.072015     0.924513    
1          -5.583326    -0.604383    1.449648    
6          -3.944243    0.275932     -1.499177   
1          -2.870670    0.343570     -1.691496   
1          -4.398183    -0.338008    -2.285457   
1          -4.398929    1.266614     -1.540990   
6          -4.196967    -0.395798    -0.175113   
8          -3.465265    -1.265179    0.234715    

===================================================

Cartesian coordinates of : AC7_3
---------------------------------------------------
Atomic number (AN)    and     Cartesian coordinates
AN         X            Y             Z
---------------------------------------------------
6          0.810042     3.355657     -0.694303   
1          -0.137120    3.415845     -0.152568   
1          0.983750     4.336559     -1.152078   
1          1.636058     3.133051     -0.015593   
6          -0.585717    2.184590     -2.490014   
1          -1.000820    3.166307     -2.736804   
1          -0.486045    1.574098     -3.387509   
1          -1.299936    1.708457     -1.804744   
6          0.740039     2.332873     -1.795005   
8          1.700206     1.668860     -2.109273   
6          0.684321     -1.347762    -2.118237   
1          1.033778     -1.288495    -3.152506   
1          1.501224     -0.973456    -1.490857   
1          -0.193142    -0.713483    -1.975042   
6          1.401884     -3.800674    -2.116964   
1          2.404806     -3.465856    -1.842682   
1          1.181428     -4.754197    -1.638223   
1          1.379423     -3.923780    -3.205063   
6          0.389433     -2.763499    -1.717810   
8          -0.615660    -3.056221    -1.111458   
6          0.336318     1.846678     2.754164    
1          -0.088177    2.682468     2.188110    
1          1.415285     1.846582     2.568488    
1          0.121864     1.976961     3.814583    
6          0.028311     0.222556     0.813549    
1          1.090779     0.370381     0.589593    
1          -0.283438    -0.797695    0.577196    
1          -0.548426    0.903108     0.177965    
6          -0.275936    0.575432     2.242294    
8          -0.986510    -0.120002    2.933650    
6          -3.992589    1.356691     1.506621    
1          -4.536772    0.554195     1.002722    
1          -4.730002    1.948494     2.060530    
1          -3.264830    0.944190     2.206810    
6          -4.106237    2.602984     -0.727876   
1          -5.144009    2.839679     -0.478378   
1          -3.641970    3.437666     -1.253157   
1          -4.117495    1.724701     -1.381755   
6          -3.318154    2.251043     0.503960    
8          -2.204290    2.681036     0.685176    
6          2.280857     -1.500587    2.753529    
1          1.533177     -1.179741    3.482225    
1          2.764097     -0.638616    2.285782    
1          3.044676     -2.069629    3.295177    
6          0.471365     -3.192286    2.090190    
1          -0.337080    -2.494356    2.342319    
1          0.160315     -3.849908    1.278258    
1          0.676679     -3.767670    2.998643    
6          1.685875     -2.400037    1.700795    
8          2.175421     -2.477699    0.598057    
6          -2.988635    -1.995406    0.646986    
1          -2.416800    -2.927020    0.623272    
1          -4.001436    -2.247312    0.980880    
1          -2.532968    -1.296578    1.350732    
6          -3.582628    -2.322293    -1.816463   
1          -4.618620    -2.592269    -1.586443   
1          -3.541970    -1.826628    -2.786069   
1          -3.002159    -3.247292    -1.839251   
6          -3.050043    -1.417561    -0.738685   
8          -2.727898    -0.274893    -0.975795   
6          4.153396     0.084220     -0.771093   
1          5.226966     -0.119746    -0.837891   
1          3.776769     0.169561     -1.794954   
1          3.652306     -0.735336    -0.251967   
6          4.521547     2.613812     -0.698513   
1          4.032694     2.771603     -1.664538   
1          4.375924     3.486481     -0.061934   
1          5.587713     2.466743     -0.893457   
6          3.927673     1.387423     -0.059295   
8          3.303327     1.455020     0.973792    

===================================================

Cartesian coordinates of : AC7_30
---------------------------------------------------
Atomic number (AN)    and     Cartesian coordinates
AN         X            Y             Z
---------------------------------------------------
6          -0.247492    2.286647     1.726196    
1          0.523002     2.993886     1.398332    
1          -0.772923    2.738890     2.571559    
1          -0.946918    2.102455     0.907906    
6          1.184686     1.040662     3.441778    
1          0.468311     1.157976     4.261369    
1          1.749448     0.118697     3.577438    
1          1.859386     1.899778     3.467948    
6          0.446328     1.016165     2.132840    
8          0.413062     0.027129     1.439425    
6          -2.792269    -0.686272    1.367897    
1          -3.632303    -0.322018    1.966257    
1          -2.331547    0.203727     0.926816    
1          -2.067885    -1.210310    1.990416    
6          -4.280887    -0.953017    -0.682176   
1          -3.735353    -0.232637    -1.303004   
1          -4.738609    -1.714478    -1.313260   
1          -5.037668    -0.383287    -0.136529   
6          -3.288035    -1.570634    0.262198    
8          -2.889283    -2.702749    0.113060    
6          0.663017     1.582670     -1.519827   
1          1.275180     1.428657     -2.413484   
1          1.304996     1.339634     -0.665588   
1          0.337032     2.622247     -1.457276   
6          -0.230391    -0.806109    -1.648910   
1          0.275748     -1.135720    -0.734425   
1          -1.146153    -1.386278    -1.769905   
1          0.453224     -0.999116    -2.481604   
6          -0.521258    0.659820     -1.531544   
8          -1.652455    1.085014     -1.437159   
6          3.083796     -1.461561    0.250764    
1          3.944504     -2.040485    0.603656    
1          2.195612     -2.077313    0.427391    
1          3.008400     -0.525206    0.805889    
6          3.158226     -2.403303    -2.122047   
1          2.185361     -2.889670    -1.995681   
1          3.315665     -2.114275    -3.160807   
1          3.908542     -3.141627    -1.822311   
6          3.233416     -1.203484    -1.221503   
8          3.401728     -0.087711    -1.660308   
6          5.219009     1.536170     0.456406    
1          5.993526     2.290410     0.630303    
1          5.482956     1.003333     -0.460511   
1          5.189535     0.847624     1.300729    
6          3.727452     3.062893     -0.947067   
1          3.684546     2.391514     -1.810799   
1          2.810250     3.649458     -0.893457   
1          4.590171     3.720200     -1.085849   
6          3.889354     2.218754     0.285893    
8          3.004555     2.099200     1.099881    
6          -0.235624    -3.501378    1.704201    
1          0.427411     -4.055220    2.379251    
1          -1.244303    -3.543709    2.118955    
1          0.107702     -2.465619    1.643089    
6          -1.063436    -5.360438    0.151188    
1          -2.099725    -5.012485    0.102334    
1          -0.803512    -5.877900    -0.771700   
1          -0.987717    -6.039947    1.004934    
6          -0.185128    -4.158380    0.350940    
8          0.544218     -3.751030    -0.521831   
6          -2.733728    4.005996     -0.360542   
1          -3.180731    4.915569     -0.771236   
1          -1.926111    3.704045     -1.035407   
1          -2.328432    4.204003     0.631596    
6          -4.478942    2.601506     -1.587982   
1          -3.760350    2.215143     -2.317686   
1          -5.262989    1.863163     -1.422599   
1          -4.907663    3.517322     -2.004186   
6          -3.745610    2.890685     -0.305354   
8          -3.946140    2.262049     0.703313    

===================================================

Cartesian coordinates of : AC7_31
---------------------------------------------------
Atomic number (AN)    and     Cartesian coordinates
AN         X            Y             Z
---------------------------------------------------
6          -0.247492    2.286647     1.726196    
1          0.523002     2.993886     1.398332    
1          -0.772923    2.738890     2.571559    
1          -0.946918    2.102455     0.907906    
6          1.184686     1.040662     3.441778    
1          0.468311     1.157976     4.261369    
1          1.749448     0.118697     3.577438    
1          1.859386     1.899778     3.467948    
6          0.446328     1.016165     2.132840    
8          0.413062     0.027129     1.439425    
6          -2.792269    -0.686272    1.367897    
1          -3.632303    -0.322018    1.966257    
1          -2.331547    0.203727     0.926816    
1          -2.067885    -1.210310    1.990416    
6          -4.280887    -0.953017    -0.682176   
1          -3.735353    -0.232637    -1.303004   
1          -4.738609    -1.714478    -1.313260   
1          -5.037668    -0.383287    -0.136529   
6          -3.288035    -1.570634    0.262198    
8          -2.889283    -2.702749    0.113060    
6          0.663017     1.582670     -1.519827   
1          1.275180     1.428657     -2.413484   
1          1.304996     1.339634     -0.665588   
1          0.337032     2.622247     -1.457276   
6          -0.230391    -0.806109    -1.648910   
1          0.275748     -1.135720    -0.734425   
1          -1.146153    -1.386278    -1.769905   
1          0.453224     -0.999116    -2.481604   
6          -0.521258    0.659820     -1.531544   
8          -1.652455    1.085014     -1.437159   
6          3.083796     -1.461561    0.250764    
1          3.944504     -2.040485    0.603656    
1          2.195612     -2.077313    0.427391    
1          3.008400     -0.525206    0.805889    
6          3.158226     -2.403303    -2.122047   
1          2.185361     -2.889670    -1.995681   
1          3.315665     -2.114275    -3.160807   
1          3.908542     -3.141627    -1.822311   
6          3.233416     -1.203484    -1.221503   
8          3.401728     -0.087711    -1.660308   
6          5.219009     1.536170     0.456406    
1          5.993526     2.290410     0.630303    
1          5.482956     1.003333     -0.460511   
1          5.189535     0.847624     1.300729    
6          3.727452     3.062893     -0.947067   
1          3.684546     2.391514     -1.810799   
1          2.810250     3.649458     -0.893457   
1          4.590171     3.720200     -1.085849   
6          3.889354     2.218754     0.285893    
8          3.004555     2.099200     1.099881    
6          -0.235624    -3.501378    1.704201    
1          0.427411     -4.055220    2.379251    
1          -1.244303    -3.543709    2.118955    
1          0.107702     -2.465619    1.643089    
6          -1.063436    -5.360438    0.151188    
1          -2.099725    -5.012485    0.102334    
1          -0.803512    -5.877900    -0.771700   
1          -0.987717    -6.039947    1.004934    
6          -0.185128    -4.158380    0.350940    
8          0.544218     -3.751030    -0.521831   
6          -2.733728    4.005996     -0.360542   
1          -3.180731    4.915569     -0.771236   
1          -1.926111    3.704045     -1.035407   
1          -2.328432    4.204003     0.631596    
6          -4.478942    2.601506     -1.587982   
1          -3.760350    2.215143     -2.317686   
1          -5.262989    1.863163     -1.422599   
1          -4.907663    3.517322     -2.004186   
6          -3.745610    2.890685     -0.305354   
8          -3.946140    2.262049     0.703313    

===================================================

Cartesian coordinates of : AC7_32
---------------------------------------------------
Atomic number (AN)    and     Cartesian coordinates
AN         X            Y             Z
---------------------------------------------------
6          2.547044     -3.222243    -0.555160   
1          3.295585     -2.431804    -0.450346   
1          3.003977     -4.015297    -1.157939   
1          2.263630     -3.635171    0.413714    
6          1.596133     -1.779663    -2.432712   
1          2.462624     -2.102188    -3.015455   
1          0.713002     -1.692380    -3.066920   
1          1.861080     -0.794069    -2.025783   
6          1.337086     -2.715322    -1.287849   
8          0.215766     -3.044369    -0.969594   
6          -0.744231    -4.104914    2.020365    
1          -0.268525    -4.496580    1.116117    
1          -1.396513    -4.890215    2.413582    
1          0.013147     -3.848588    2.761140    
6          -2.650647    -3.095217    0.645462    
1          -3.303648    -3.919221    0.945991    
1          -3.234592    -2.181242    0.522689    
1          -2.195485    -3.377871    -0.309824   
6          -1.551440    -2.890701    1.651665    
8          -1.320391    -1.804313    2.125940    
6          1.684672     -0.503848    1.322775    
1          1.336192     -0.391213    0.288395    
1          1.060011     -1.266063    1.796342    
1          2.733035     -0.803221    1.311957    
6          0.108590     1.228118     2.331005    
1          -0.378818    0.439681     2.911983    
1          0.090476     2.175732     2.869334    
1          -0.471134    1.325760     1.405244    
6          1.518090     0.829142     1.999471    
8          2.462258     1.542175     2.247872    
6          0.553055     3.817337     0.194049    
1          -0.433074    3.866689     0.669298    
1          0.768565     4.815334     -0.198599   
1          1.306845     3.528035     0.928178    
6          -0.461885    3.132960     -2.048674   
1          -0.253768    4.125152     -2.459266   
1          -0.389903    2.382193     -2.835522   
1          -1.480666    3.161344     -1.646367   
6          0.489999     2.818205     -0.926900   
8          1.148276     1.803933     -0.917315   
6          4.309157     2.064321     -0.633676   
1          5.230718     2.649841     -0.572294   
1          3.623410     2.448553     0.129839    
1          3.848586     2.167027     -1.615131   
6          5.342101     0.341407     0.940531    
1          4.774344     0.741451     1.787404    
1          5.500913     -0.730079    1.065114    
1          6.305719     0.858797     0.922505    
6          4.575927     0.618843     -0.324609   
8          4.175288     -0.273573    -1.033891   
6          -3.685950    0.807409     1.556875    
1          -4.419940    0.086667     1.190077    
1          -3.989073    1.102137     2.568313    
1          -2.698637    0.344233     1.613389    
6          -4.993870    2.474508     0.130239    
1          -5.768042    2.460338     0.902532    
1          -4.918504    3.466104     -0.314824   
1          -5.284785    1.745644     -0.633246   
6          -3.671256    2.038219     0.693231    
8          -2.653089    2.653478     0.472977    
6          -2.479858    -1.660023    -2.804635   
1          -1.755547    -2.413265    -2.478121   
1          -2.061698    -1.190535    -3.702404   
1          -3.438933    -2.112792    -3.055482   
6          -1.385415    -0.126807    -1.083706   
1          -0.558151    -0.038518    -1.792228   
1          -1.552240    0.823734     -0.578332   
1          -1.081002    -0.876511    -0.341550   
6          -2.643943    -0.602024    -1.746553   
8          -3.730525    -0.168067    -1.442325   

===================================================

Cartesian coordinates of : AC7_33
---------------------------------------------------
Atomic number (AN)    and     Cartesian coordinates
AN         X            Y             Z
---------------------------------------------------
6          3.275360     3.285597     -0.850962   
1          3.299046     4.146872     -0.177995   
1          2.325062     3.324045     -1.394007   
1          4.103040     3.327662     -1.558213   
6          2.375496     1.912986     1.102679    
1          1.360671     2.189839     0.795496    
1          2.384044     0.913506     1.540758    
1          2.678952     2.647315     1.856460    
6          3.297741     1.994926     -0.080547   
8          4.004014     1.071611     -0.411270   
6          -1.327266    0.086436     -2.092832   
1          -2.039957    0.143642     -1.260119   
1          -1.355597    -0.940126    -2.462126   
1          -1.647903    0.790081     -2.862160   
6          0.864126     -0.622460    -0.962317   
1          0.911882     -1.491397    -1.625306   
1          1.871820     -0.266101    -0.741608   
1          0.393869     -0.965198    -0.030936   
6          0.031728     0.468273     -1.571228   
8          0.416534     1.615912     -1.613794   
6          -0.234574    4.792810     -1.222442   
1          -0.878496    5.578171     -1.628239   
1          0.127442     4.200838     -2.069345   
1          0.610161     5.234367     -0.693886   
6          -2.310240    3.353287     -0.860269   
1          -2.160574    2.976498     -1.875606   
1          -2.731824    2.571405     -0.227500   
1          -3.028091    4.177792     -0.930203   
6          -1.013008    3.879947     -0.313914   
8          -0.616734    3.596487     0.791247    
6          -1.462044    0.357378     1.644869    
1          -1.250200    1.129919     0.893840    
1          -2.355252    0.705703     2.170449    
1          -1.659278    -0.599454    1.153759    
6          -0.042397    1.450220     3.459973    
1          -0.847882    1.503692     4.199802    
1          0.914823     1.358993     3.973120    
1          -0.089779    2.375769     2.877147    
6          -0.275526    0.267246     2.561199    
8          0.462769     -0.690292    2.559015    
6          -4.664545    -1.177289    -1.419782   
1          -5.623059    -1.700918    -1.475813   
1          -3.877584    -1.922294    -1.578321   
1          -4.612569    -0.410488    -2.192710   
6          -4.608602    -1.487900    1.119508    
1          -3.781800    -2.205671    1.084007    
1          -4.569239    -0.925376    2.052049    
1          -5.537581    -2.061719    1.064104    
6          -4.476089    -0.562593    -0.059612   
8          -4.200786    0.604878     0.077740    
6          4.742186     -2.220081    -0.996018   
1          5.645851     -2.371915    -0.398270   
1          4.706418     -1.150906    -1.233393   
1          4.787937     -2.811244    -1.909901   
6          3.425130     -1.948588    1.172774    
1          3.812830     -0.926757    1.151393    
1          2.398811     -1.959914    1.545525    
1          4.057806     -2.522213    1.859446    
6          3.520575     -2.568044    -0.194265   
8          2.660904     -3.299916    -0.627667   
6          -0.461260    -4.319444    -1.420505   
1          -0.488667    -5.376806    -1.140797   
1          0.593093     -4.075147    -1.590950   
1          -1.044430    -4.157374    -2.326749   
6          -0.321764    -3.664237    1.040815    
1          0.765602     -3.638357    0.916910    
1          -0.637927    -2.899092    1.749899    
1          -0.574734    -4.658646    1.424010    
6          -0.977387    -3.470048    -0.293991   
8          -1.864524    -2.662370    -0.463123   

===================================================

Cartesian coordinates of : AC7_34
---------------------------------------------------
Atomic number (AN)    and     Cartesian coordinates
AN         X            Y             Z
---------------------------------------------------
6          0.923000     -1.974604    -3.415543   
1          1.383649     -2.641279    -2.678935   
1          1.629854     -1.860635    -4.241995   
1          -0.009271    -2.410477    -3.774559   
6          1.869714     0.146338     -2.341732   
1          2.520459     0.320013     -3.204335   
1          1.571072     1.100827     -1.900907   
1          2.450628     -0.427543    -1.610881   
6          0.662065     -0.651249    -2.749771   
8          -0.460950    -0.259586    -2.537432   
6          -1.530515    -3.416251    1.392628    
1          -1.047671    -2.463760    1.650737    
1          -0.724484    -4.130280    1.205479    
1          -2.144302    -3.732331    2.236117    
6          -1.653563    -3.174839    -1.149003   
1          -1.219667    -4.159654    -1.353283   
1          -2.327962    -2.893002    -1.957721   
1          -0.810357    -2.479061    -1.091550   
6          -2.381599    -3.215851    0.166065    
8          -3.577286    -3.069875    0.241820    
6          -0.833870    2.033908     2.448237    
1          -1.828194    2.264855     2.046390    
1          -0.139584    2.737409     1.978673    
1          -0.837810    2.155690     3.531095    
6          -0.196170    0.366152     0.619002    
1          0.792959     0.775275     0.380361    
1          -0.183668    -0.702541    0.394142    
1          -0.896500    0.894645     -0.035042   
6          -0.485329    0.620151     2.072353    
8          -0.442457    -0.264463    2.894450    
6          -1.030903    3.061457     -2.049667   
1          -1.261551    3.867710     -2.753361   
1          -1.987106    2.602671     -1.773289   
1          -0.389776    2.318556     -2.521450   
6          -1.228837    4.595404     -0.024881   
1          -2.122676    4.070782     0.331047    
1          -0.666139    4.999566     0.816457    
1          -1.579506    5.409618     -0.665793   
6          -0.389420    3.635143     -0.820673   
8          0.730905     3.330568     -0.474985   
6          3.975774     2.265822     -0.410531   
1          4.630962     3.038079     0.002872    
1          3.116924     2.783675     -0.852048   
1          4.502852     1.693006     -1.173192   
6          2.844872     2.038218     1.866699    
1          2.129624     2.792479     1.524459    
1          2.359565     1.305758     2.514555    
1          3.618415     2.565161     2.435047    
6          3.473924     1.361968     0.679883    
8          3.556690     0.158872     0.602014    
6          -3.578224    -0.004498    -1.143425   
1          -4.221979    -0.885101    -1.093275   
1          -2.555049    -0.365070    -1.317906   
1          -3.848452    0.640401     -1.980340   
6          -3.711590    -0.020466    1.412185    
1          -2.873824    -0.722659    1.491239    
1          -3.724949    0.636396     2.282142    
1          -4.608432    -0.645511    1.386422    
6          -3.589155    0.772399     0.141797    
8          -3.460956    1.976889     0.155993    
6          3.800210     -3.005005    0.153116    
1          4.212577     -3.771105    0.815135    
1          4.444341     -2.123872    0.231885    
1          3.793357     -3.359663    -0.877660   
6          2.214996     -2.372132    2.056696    
1          3.039506     -1.778184    2.458038    
1          1.262474     -1.876362    2.250786    
1          2.230484     -3.339421    2.571675    
6          2.416866     -2.605599    0.588037    
8          1.514772     -2.490388    -0.210118   

===================================================

Cartesian coordinates of : AC7_35
---------------------------------------------------
Atomic number (AN)    and     Cartesian coordinates
AN         X            Y             Z
---------------------------------------------------
6          -0.624984    -1.306242    -1.356277   
1          0.166283     -1.832067    -0.813319   
1          -1.433510    -2.026050    -1.533197   
1          -1.015148    -0.482250    -0.752714   
6          0.697057     -1.785361    -3.487829   
1          0.224806     -2.771628    -3.507929   
1          0.847018     -1.416441    -4.502303   
1          1.665371     -1.897802    -2.989774   
6          -0.125195    -0.813406    -2.683884   
8          -0.376079    0.294085     -3.094873   
6          -1.878007    -1.993308    2.127180    
1          -0.788856    -1.953364    2.017398    
1          -2.076642    -2.521018    3.065901    
1          -2.299749    -0.988245    2.172803    
6          -1.869506    -4.107694    0.698232    
1          -1.885652    -4.730060    1.597982    
1          -2.403613    -4.606013    -0.110353   
1          -0.813553    -3.970094    0.439606    
6          -2.477823    -2.763436    0.985641    
8          -3.388208    -2.322744    0.323173    
6          0.931793     2.631116     3.075065    
1          -0.148258    2.734916     3.217423    
1          1.209948     3.322142     2.270381    
1          1.460164     2.894345     3.990772    
6          0.516009     0.686974     1.469296    
1          0.636761     1.359275     0.611610    
1          0.867074     -0.312271    1.202785    
1          -0.558563    0.666287     1.680663    
6          1.272449     1.226774     2.652272    
8          2.117681     0.582799     3.223751    
6          -0.791602    3.084045     -1.587647   
1          -1.656692    3.629392     -1.973673   
1          -1.153607    2.092555     -1.287480   
1          -0.042034    2.955318     -2.367035   
6          -1.213531    4.196562     0.666716    
1          -1.744406    3.312029     1.039538    
1          -0.714321    4.711703     1.486781    
1          -1.969588    4.848237     0.219973    
6          -0.221679    3.753841     -0.374227   
8          0.971057     3.881494     -0.211482   
6          2.696973     1.681604     -2.350421   
1          3.688432     1.839732     -2.788907   
1          2.308859     2.666789     -2.075454   
1          2.045290     1.201626     -3.081145   
6          3.484417     1.489494     0.068951    
1          2.911319     2.384623     0.337243    
1          3.538685     0.805659     0.916674    
1          4.487790     1.836832     -0.197819   
6          2.842890     0.831453     -1.120311   
8          2.471482     -0.320825    -1.089416   
6          -3.743916    0.290875     -1.515026   
1          -4.616250    0.747751     -1.991128   
1          -3.862461    -0.794299    -1.601604   
1          -2.829102    0.600413     -2.023898   
6          -4.972252    0.431415     0.721329    
1          -5.329576    -0.590247    0.572296    
1          -4.809108    0.621524     1.781859    
1          -5.743807    1.109734     0.342807    
6          -3.700201    0.637229     -0.053135   
8          -2.698912    1.067242     0.473572    
6          2.920500     -3.473588    -0.592409   
1          3.782045     -4.118137    -0.394263   
1          3.252285     -2.696063    -1.287233   
1          2.114869     -4.053959    -1.043390   
6          3.500564     -2.103796    1.490227    
1          4.222676     -1.603451    0.840733    
1          3.040591     -1.392218    2.178810    
1          4.050420     -2.854740    2.069221    
6          2.455313     -2.809282    0.675064    
8          1.300253     -2.862310    1.027341    

===================================================

Cartesian coordinates of : AC7_36
---------------------------------------------------
Atomic number (AN)    and     Cartesian coordinates
AN         X            Y             Z
---------------------------------------------------
6          -0.847802    0.098892     3.221167    
1          -1.812188    -0.284139    2.868015    
1          -0.823116    1.162974     2.959980    
1          -0.755701    -0.040295    4.297876    
6          0.286600     -0.440982    1.000076    
1          0.767411     0.515565     0.764592    
1          0.853733     -1.242381    0.522490    
1          -0.728975    -0.402957    0.590024    
6          0.253956     -0.617321    2.492753    
8          1.078363     -1.282848    3.075199    
6          3.793556     1.027547     -2.799969   
1          3.560556     1.135143     -3.863050   
1          4.421609     0.138144     -2.691773   
1          4.330821     1.904165     -2.438816   
6          1.580108     -0.219229    -2.540019   
1          2.112550     -1.100156    -2.903232   
1          0.856422     -0.520563    -1.780739   
1          1.048117     0.222113     -3.391506   
6          2.541315     0.801969     -2.000738   
8          2.314269     1.425479     -0.988054   
6          3.970231     -0.762550    1.188458    
1          4.666003     -1.194612    1.915043    
1          3.088041     -0.456359    1.761082    
1          4.425024     0.096305     0.693769    
6          2.950949     -3.065788    0.723956    
1          2.317816     -3.525726    -0.036656   
1          3.757891     -3.761480    0.979997    
1          2.384323     -2.864744    1.637220    
6          3.568544     -1.804308    0.181624    
8          3.741514     -1.642605    -1.002759   
6          -1.165772    -3.408026    1.018607    
1          -1.603323    -4.364934    1.316147    
1          -1.801766    -2.622582    1.444810    
1          -0.153095    -3.319665    1.414687    
6          -2.498709    -3.482001    -1.159997   
1          -3.206366    -2.726948    -0.799883   
1          -2.388268    -3.406457    -2.241624   
1          -2.907538    -4.460642    -0.892816   
6          -1.174506    -3.261875    -0.479673   
8          -0.183929    -2.956570    -1.099209   
6          2.130240     2.595382     2.023418    
1          2.742483     3.344448     2.533423    
1          2.790221     2.046155     1.343437    
1          1.700257     1.909758     2.755844    
6          1.501918     4.315957     0.241789    
1          2.224861     3.877696     -0.452245   
1          0.650251     4.718527     -0.305926   
1          2.011929     5.121914     0.778091    
6          1.051581     3.256383     1.208539    
8          -0.110602    2.945305     1.316614    
6          -5.340700    0.308666     0.352670    
1          -5.490396    0.846213     -0.589854   
1          -5.915514    0.833321     1.120450    
1          -5.690452    -0.717917    0.247062    
6          -3.312178    1.661937     1.119201    
1          -3.564837    1.799040     2.177226    
1          -2.225394    1.692374     1.016193    
1          -3.764664    2.486628     0.564414    
6          -3.871674    0.344953     0.661167    
8          -3.174923    -0.639404    0.545096    
6          -2.092868    -0.212986    -2.518076   
1          -1.568095    -0.757263    -1.724549   
1          -1.433295    -0.229501    -3.391167   
1          -3.032068    -0.715747    -2.748742   
6          -1.136423    2.035658     -1.758644   
1          -0.559255    2.199719     -2.675657   
1          -1.428424    2.995398     -1.332284   
1          -0.468590    1.513456     -1.063987   
6          -2.348265    1.201001     -2.074482   
8          -3.468392    1.640188     -1.970426   

===================================================

Cartesian coordinates of : AC7_37
---------------------------------------------------
Atomic number (AN)    and     Cartesian coordinates
AN         X            Y             Z
---------------------------------------------------
6          -0.474147    -3.319626    -2.359508   
1          -0.992513    -3.471503    -1.407185   
1          -0.054515    -4.285073    -2.657724   
1          -1.172857    -2.969618    -3.119711   
6          1.653714     -2.660520    -1.111466   
1          2.058015     -3.663378    -1.275686   
1          2.461159     -1.926159    -1.106323   
1          1.175750     -2.667595    -0.124963   
6          0.628309     -2.316322    -2.153928   
8          0.669111     -1.281005    -2.775110   
6          -2.530462    -0.280856    -1.968589   
1          -2.626394    -0.676085    -2.983406   
1          -1.625744    -0.726282    -1.540779   
1          -2.410661    0.802497     -1.982378   
6          -4.164052    -2.108400    -1.251455   
1          -3.312157    -2.791457    -1.207836   
1          -4.885482    -2.353258    -0.472298   
1          -4.633632    -2.230965    -2.233311   
6          -3.688498    -0.688145    -1.106441   
8          -4.214108    0.078284     -0.333190   
6          1.038440     2.662579     1.372382    
1          0.441524     3.276276     0.690483    
1          2.073457     2.691091     1.016519    
1          0.970224     3.065190     2.383037    
6          0.714391     0.507159     0.040483    
1          1.788367     0.331885     -0.099306   
1          0.193792     -0.450034    0.066602    
1          0.359115     1.099788     -0.808269   
6          0.501620     1.259047     1.323436    
8          -0.058008    0.755939     2.269854    
6          3.324620     0.885157     -2.700331   
1          3.411598     1.268818     -3.719944   
1          2.383539     0.319811     -2.654244   
1          4.153789     0.211541     -2.480021   
6          2.390684     3.171621     -2.034678   
1          1.368584     2.825312     -2.221467   
1          2.392535     3.901139     -1.225383   
1          2.734432     3.643116     -2.960286   
6          3.274693     2.001027     -1.697597   
8          3.887975     1.950041     -0.656838   
6          4.713607     -1.165782    0.693203    
1          5.683645     -1.027888    1.179925    
1          4.652070     -0.400670    -0.089808   
1          4.650861     -2.163926    0.260100    
6          3.627746     0.365151     2.422731    
1          3.771073     1.192630     1.720107    
1          2.713454     0.499163     3.002270    
1          4.490430     0.375233     3.097057    
6          3.594657     -0.940321    1.675034    
8          2.717277     -1.751489    1.839391    
6          -3.176438    2.334418     1.671921    
1          -4.025199    1.644829     1.682827    
1          -3.476092    3.228107     2.228850    
1          -2.310627    1.872860     2.148338    
6          -3.989395    3.297873     -0.552046   
1          -4.404720    4.169233     -0.036963   
1          -3.642778    3.584357     -1.544767   
1          -4.788334    2.555952     -0.635128   
6          -2.862417    2.705547     0.250027    
8          -1.762037    2.548764     -0.224732   
6          -2.554058    -1.263778    2.528147    
1          -2.096701    -0.503524    3.167324    
1          -3.090929    -1.959224    3.182042    
1          -3.251717    -0.802158    1.828187    
6          -0.347149    -2.547404    2.621313    
1          -0.707219    -2.956006    3.568720    
1          0.220241     -3.297216    2.069558    
1          0.323900     -1.712743    2.852524    
6          -1.475981    -2.008638    1.795309    
8          -1.510530    -2.158383    0.592505    

===================================================

Cartesian coordinates of : AC7_4
---------------------------------------------------
Atomic number (AN)    and     Cartesian coordinates
AN         X            Y             Z
---------------------------------------------------
6          2.153002     -3.514806    -0.369642   
1          2.875960     -3.133469    -1.095062   
1          2.535288     -4.471512    0.003905    
1          2.058996     -2.817157    0.464448    
6          0.866758     -4.365392    -2.407188   
1          1.553286     -5.216204    -2.433416   
1          -0.130233    -4.671281    -2.723075   
1          1.257071     -3.612182    -3.099873   
6          0.824279     -3.751584    -1.033922   
8          -0.220279    -3.466040    -0.499555   
6          4.045024     -0.084397    -0.057789   
1          4.980347     -0.652903    -0.119566   
1          4.238820     0.906333     -0.474290   
1          3.280610     -0.602828    -0.642608   
6          4.281310     1.100151     2.201516    
1          3.811828     2.045643     1.910990    
1          4.124898     0.929386     3.266307    
1          5.348913     1.184026     1.980362    
6          3.647221     0.004458     1.390357    
8          2.872309     -0.778985    1.883783    
6          0.125086     -0.322855    -0.500205   
1          -0.791963    -0.792453    -0.129069   
1          -0.023836    0.761302     -0.433234   
1          0.985018     -0.614064    0.107356    
6          -0.828626    -0.448679    -2.855782   
1          -1.095640    0.613983     -2.825456   
1          -0.588210    -0.751000    -3.874675   
1          -1.705921    -0.986294    -2.482577   
6          0.333731     -0.692935    -1.938447   
8          1.382782     -1.148851    -2.339094   
6          -3.392079    -2.387828    0.488952    
1          -4.174140    -3.027600    0.064453    
1          -3.315239    -2.630353    1.551509    
1          -2.448191    -2.598257    -0.017406   
6          -4.886713    -0.448425    1.222926    
1          -4.469831    -0.364107    2.230921    
1          -5.243452    0.527824     0.893366    
1          -5.717344    -1.158093    1.268889    
6          -3.799010    -0.952404    0.314248    
8          -3.291675    -0.240016    -0.520500   
6          -3.488518    2.992522     -1.197011   
1          -3.988426    3.776378     -0.621324   
1          -4.012883    2.051878     -1.000006   
1          -3.528976    3.222095     -2.261274   
6          -1.835382    2.614156     0.721188    
1          -2.203748    1.616869     0.993674    
1          -0.770122    2.677930     0.955251    
1          -2.399642    3.334451     1.319759    
6          -2.064872    2.832404     -0.745822   
8          -1.145008    2.851903     -1.532711   
6          0.115327     0.617361     3.000157    
1          0.685589     0.866078     2.094706    
1          0.855158     0.325651     3.749828    
1          -0.447436    1.494221     3.321585    
6          -0.200596    -1.892058    2.610449    
1          -0.157315    -2.294107    3.629516    
1          -0.803158    -2.556978    1.990427    
1          0.825554     -1.846270    2.240553    
6          -0.811913    -0.521590    2.682381    
8          -1.994219    -0.341774    2.494017    
6          1.490194     4.461920     -0.695182   
1          0.677743     4.667431     -1.395850   
1          2.370508     5.012085     -1.044331   
1          1.226940     4.804096     0.305533    
6          1.982574     2.336925     -2.024919   
1          2.677940     2.913827     -2.641913   
1          2.332766     1.309979     -1.921135   
1          1.016895     2.344306     -2.541023   
6          1.801800     2.990055     -0.684291   
8          1.914089     2.374929     0.351809    

===================================================

Cartesian coordinates of : AC7_5
---------------------------------------------------
Atomic number (AN)    and     Cartesian coordinates
AN         X            Y             Z
---------------------------------------------------
6          3.488914     -1.775954    -1.300499   
1          2.908029     -1.816812    -0.372367   
1          4.115134     -2.672038    -1.334034   
1          2.800129     -1.765143    -2.146027   
6          5.467152     -0.513779    -0.291095   
1          6.214402     -1.259774    -0.580960   
1          5.933263     0.471104     -0.264052   
1          5.099556     -0.787138    0.701130    
6          4.331942     -0.531225    -1.280663   
8          4.113991     0.401988     -2.013843   
6          -2.558498    3.110833     0.357555    
1          -2.762668    2.199346     -0.218118   
1          -3.262548    3.870664     0.007589    
1          -2.716326    2.911186     1.417841    
6          -0.833416    4.029437     -1.284987   
1          -1.412555    4.934259     -1.493436   
1          0.230559     4.243297     -1.388609   
1          -1.142390    3.273686     -2.013540   
6          -1.141879    3.534202     0.101366    
8          -0.285198    3.458905     0.952266    
6          -0.746758    -4.335103    0.585789    
1          -1.521588    -4.110151    1.325601    
1          -0.246915    -5.253434    0.906135    
1          -1.203411    -4.475763    -0.394020   
6          1.099579     -3.014883    1.764717    
1          1.813160     -3.845596    1.802284    
1          1.644584     -2.069496    1.721856    
1          0.495254     -3.064559    2.673895    
6          0.217942     -3.182230    0.558894    
8          0.286787     -2.435662    -0.390208   
6          0.045576     -0.750746    -3.214705   
1          0.226708     -1.689321    -2.678721   
1          0.962463     -0.505982    -3.758105   
1          -0.785554    -0.877623    -3.909339   
6          0.872614     0.751083     -1.332842   
1          1.711497     1.095692     -1.945269   
1          0.558598     1.529765     -0.635648   
1          1.240286     -0.114472    -0.769520   
6          -0.267650    0.307651     -2.193388   
8          -1.388783    0.751140     -2.063992   
6          -0.999407    0.145700     1.482029    
1          -0.853452    1.144997     1.899484    
1          -1.449484    0.277787     0.489202    
1          -0.042187    -0.366212    1.357870    
6          -3.046714    0.063654     3.011071    
1          -3.604786    0.654298     2.278541    
1          -3.715478    -0.628847    3.521171    
1          -2.609859    0.761549     3.732735    
6          -1.950206    -0.679182    2.301992    
8          -1.846750    -1.882469    2.369779    
6          1.901010     1.701957     2.917455    
1          1.061497     2.369289     2.697849    
1          2.600511     2.268071     3.540819    
1          1.559221     0.819452     3.458438    
6          3.040522     2.432182     0.752621    
1          3.763452     3.049691     1.295543    
1          3.490833     2.050781     -0.165071   
1          2.187398     3.080378     0.523587    
6          2.576663     1.306814     1.633550    
8          2.734597     0.146574     1.328473    
6          -2.976718    -1.927760    -1.103223   
1          -2.254469    -1.904398    -1.924543   
1          -3.626317    -2.793721    -1.270811   
1          -2.451372    -2.046021    -0.154537   
6          -4.455388    -0.299457    -2.409972   
1          -4.935240    -1.164888    -2.874880   
1          -5.179113    0.501596     -2.262388   
1          -3.665426    0.042931     -3.085874   
6          -3.809855    -0.675783    -1.104312   
8          -3.953138    -0.005837    -0.109951   

===================================================

Cartesian coordinates of : AC7_6
---------------------------------------------------
Atomic number (AN)    and     Cartesian coordinates
AN         X            Y             Z
---------------------------------------------------
6          -0.123344    -2.323584    3.027728    
1          0.069314     -2.977617    2.172820    
1          -0.727634    -2.889057    3.743783    
1          0.818887     -2.030914    3.492152    
6          -2.203724    -1.358418    1.897096    
1          -2.877991    -1.846221    2.609452    
1          -2.651746    -0.422141    1.556088    
1          -2.087782    -2.044297    1.051951    
6          -0.877912    -1.110453    2.558694    
8          -0.446266    0.006963     2.724995    
6          3.496487     -2.475174    1.274289    
1          3.698726     -3.550334    1.290555    
1          2.409409     -2.359543    1.194886    
1          3.861728     -2.014923    2.192570    
6          3.763340     -2.415681    -1.262923   
1          2.681186     -2.313708    -1.394747   
1          4.279101     -1.894888    -2.068263   
1          3.993446     -3.485276    -1.290406   
6          4.145762     -1.840150    0.072034    
8          4.912028     -0.913812    0.178920    
6          1.593276     2.476161     -2.806022   
1          2.176161     3.189683     -3.394253   
1          1.119770     3.034851     -1.991374   
1          0.825522     2.015538     -3.428672   
6          3.733732     1.914132     -1.522904   
1          3.478541     2.687546     -0.791587   
1          4.265586     1.091028     -1.043417   
1          4.380122     2.388300     -2.268724   
6          2.479002     1.425715     -2.189803   
8          2.187876     0.253814     -2.225900   
6          -2.317602    2.667060     1.684116    
1          -2.042562    3.720817     1.768605    
1          -1.413382    2.075698     1.880379    
1          -3.069781    2.398390     2.426107    
6          -2.094176    3.024327     -0.833009   
1          -1.009913    2.962844     -0.692109   
1          -2.388104    2.594077     -1.790801   
1          -2.355407    4.087700     -0.815169   
6          -2.792823    2.328155     0.301318    
8          -3.671228    1.518279     0.111892    
6          -5.158368    -1.476436    0.018572    
1          -6.202099    -1.580618    -0.290419   
1          -5.056255    -0.490144    0.484296    
1          -4.900105    -2.254842    0.736391    
6          -4.565988    -0.609344    -2.312746   
1          -4.511374    0.422450     -1.949995   
1          -3.864928    -0.756745    -3.134523   
1          -5.588862    -0.775834    -2.662488   
6          -4.241179    -1.535220    -1.171948   
8          -3.278268    -2.263471    -1.199536   
6          2.289082     0.700561     1.344075    
1          2.031180     0.054471     2.186509    
1          3.365793     0.900098     1.399600    
1          2.074777     0.192170     0.401258    
6          1.447071     2.629163     2.794063    
1          2.432166     2.660333     3.268278    
1          1.028785     3.633179     2.724995    
1          0.809511     1.998887     3.422201    
6          1.537412     1.994347     1.434650    
8          1.035626     2.513746     0.461172    
6          -0.127049    -2.029109    -2.373873   
1          0.358509     -1.373686    -3.102169   
1          -1.170289    -2.167388    -2.674064   
1          0.378027     -2.994553    -2.342656   
6          -0.747181    -0.025208    -0.917053   
1          -1.809588    -0.110793    -1.168784   
1          -0.632810    0.379893     0.091249    
1          -0.288140    0.657168     -1.637902   
6          -0.095324    -1.374415    -1.024558   
8          0.418923     -1.906791    -0.065591   

===================================================

Cartesian coordinates of : AC7_7
---------------------------------------------------
Atomic number (AN)    and     Cartesian coordinates
AN         X            Y             Z
---------------------------------------------------
6          -0.317742    -0.098824    -0.441415   
1          -1.265925    0.073917     0.085064    
1          0.159960     0.880879     -0.547585   
1          0.312792     -0.779811    0.137237    
6          -1.259283    0.258133     -2.780569   
1          -0.574523    1.095233     -2.961902   
1          -1.479149    -0.255694    -3.715706   
1          -2.170811    0.685206     -2.348450   
6          -0.630881    -0.678648    -1.790972   
8          -0.393302    -1.834633    -2.062337   
6          -1.052541    3.643121     -0.790139   
1          -1.516812    4.631371     -0.833372   
1          -1.478495    3.121086     0.073939    
1          -1.294467    3.067549     -1.683274   
6          0.915632     4.800288     0.357452    
1          0.358171     4.738439     1.295057    
1          1.983624     4.687942     0.545575    
1          0.724802     5.787546     -0.076102   
6          0.429043     3.740099     -0.590834   
8          1.199519     2.997386     -1.158785   
6          1.990411     1.219383     1.865518    
1          2.228902     0.199031     1.551955    
1          2.646891     1.450348     2.711720    
1          2.184413     1.927415     1.056624    
6          0.054155     0.197884     3.179284    
1          0.727988     0.032218     4.025167    
1          -0.954766    0.407847     3.534458    
1          0.074575     -0.730653    2.597404    
6          0.561157     1.320015     2.317980    
8          -0.144008    2.250395     2.001833    
6          2.367474     -3.329409    -0.417501   
1          2.234870     -4.416500    -0.367586   
1          3.246804     -3.137326    -1.036253   
1          1.479418     -2.882089    -0.870157   
6          3.940543     -3.038796    1.578857    
1          4.642931     -2.359651    1.085982    
1          3.925824     -2.833794    2.648924    
1          4.284381     -4.059469    1.390247    
6          2.582596     -2.809329    0.976515    
8          1.704491     -2.250206    1.591360    
6          -2.704580    -3.890759    -1.255586   
1          -2.851775    -4.870327    -0.791910   
1          -1.767941    -3.930841    -1.819966   
1          -3.528717    -3.666531    -1.931832   
6          -1.543373    -3.044918    0.859080    
1          -0.549928    -3.063624    0.398642    
1          -1.572069    -2.244596    1.600369    
1          -1.691075    -4.011879    1.348548    
6          -2.582700    -2.823268    -0.203880   
8          -3.272192    -1.830843    -0.221733   
6          2.649337     0.141497     -2.316459   
1          3.163996     0.232252     -3.278215   
1          1.900200     0.940632     -2.285216   
1          2.171002     -0.836421    -2.245433   
6          4.323567     1.671862     -1.141449   
1          3.570582     2.459774     -1.029723   
1          5.034271     1.700689     -0.316028   
1          4.840364     1.864249     -2.086526   
6          3.628242     0.339896     -1.193227   
8          3.837218     -0.518773    -0.368717   
6          -5.444728    0.378440     0.223743    
1          -6.146070    0.934860     0.853999    
1          -5.449629    -0.660173    0.563124    
1          -5.763723    0.431445     -0.816368   
6          -3.428629    0.817093     1.738161    
1          -3.159174    -0.236879    1.873085    
1          -2.531510    1.435577     1.813308    
1          -4.135203    1.073456     2.532473    
6          -4.064400    0.954644     0.379853    
8          -3.493577    1.500034     -0.532592   

===================================================

Cartesian coordinates of : AC7_8
---------------------------------------------------
Atomic number (AN)    and     Cartesian coordinates
AN         X            Y             Z
---------------------------------------------------
6          -4.856878    1.253008     -1.592162   
1          -5.282527    0.551680     -0.870626   
1          -5.487109    1.227545     -2.487342   
1          -4.853528    2.262705     -1.182290   
6          -3.286960    -0.610681    -2.353940   
1          -4.035539    -0.901971    -3.096091   
1          -2.285907    -0.793722    -2.747317   
1          -3.449861    -1.229476    -1.465895   
6          -3.460144    0.829545     -1.955524   
8          -2.534879    1.606013     -1.936097   
6          0.088798     -0.202730    -0.496824   
1          -0.955899    0.136028     -0.461835   
1          0.715075     0.673804     -0.302160   
1          0.259562     -0.962455    0.266029    
6          0.452595     0.265996     -2.974562   
1          1.267489     0.965499     -2.756702   
1          0.611753     -0.223877    -3.935382   
1          -0.467426    0.860827     -2.991033   
6          0.369680     -0.744487    -1.868042   
8          0.513041     -1.931273    -2.070544   
6          3.352301     1.236606     1.922194    
1          3.516477     0.606752     1.040639    
1          3.963215     0.816093     2.725643    
1          3.653126     2.260650     1.702765    
6          1.397044     -0.136237    2.822241    
1          1.791654     -0.267277    3.835604    
1          0.307184     -0.165868    2.857002    
1          1.775480     -0.970813    2.224050    
6          1.893179     1.168466     2.268163    
8          1.154475     2.111904     2.093847    
6          -1.948889    -3.200875    0.241404    
1          -2.177349    -4.259315    0.083375    
1          -1.561971    -2.820749    -0.712103   
1          -2.845543    -2.652392    0.530169    
6          0.420050     -3.756765    1.006164    
1          0.803715     -3.418393    0.036482    
1          1.153784     -3.550619    1.785182    
1          0.248978     -4.834846    0.924630    
6          -0.877378    -3.049616    1.286464    
8          -1.038039    -2.372289    2.273207    
6          -2.221644    1.668478     1.593611    
1          -1.159420    1.533733     1.834946    
1          -2.602516    2.410531     2.301566    
1          -2.315254    2.036001     0.569824    
6          -3.072725    -0.172778    3.152414    
1          -3.636613    0.535034     3.768502    
1          -3.561141    -1.145724    3.148275    
1          -2.078613    -0.272427    3.597404    
6          -2.951004    0.365170     1.754826    
8          -3.418252    -0.218917    0.803743    
6          3.593279     -0.841137    -1.835178   
1          3.143996     -1.045673    -2.810849   
1          4.677974     -0.801364    -1.984722   
1          3.255011     0.125082     -1.452566   
6          3.352467     -3.351459    -1.398079   
1          4.253630     -3.496328    -2.000207   
1          3.318977     -4.074785    -0.583464   
1          2.491991     -3.502538    -2.059052   
6          3.282321     -1.947909    -0.863683   
8          2.996872     -1.718933    0.287202    
6          0.251880     3.486574     -0.660510   
1          -0.015917    4.457690     -1.086527   
1          -0.169629    3.450785     0.349509    
1          -0.185146    2.688660     -1.263172   
6          2.457762     4.461612     0.179063    
1          2.126531     4.453793     1.222161    
1          3.537136     4.317343     0.132530    
1          2.192251     5.435590     -0.241359   
6          1.745746     3.355649     -0.552788   
8          2.348411     2.414271     -1.013496   

===================================================

Cartesian coordinates of : AC7_9
---------------------------------------------------
Atomic number (AN)    and     Cartesian coordinates
AN         X            Y             Z
---------------------------------------------------
6          -1.151177    -1.623137    3.459935    
1          -1.894371    -2.012398    2.755989    
1          -1.691163    -1.327324    4.364713    
1          -0.418480    -2.392554    3.702915    
6          -1.378049    0.713766     2.461054    
1          -1.953541    1.052933     3.328025    
1          -0.798979    1.543987     2.050863    
1          -2.103698    0.365382     1.717005    
6          -0.475945    -0.424260    2.850807    
8          0.718616     -0.385731    2.676737    
6          0.513181     -3.192002    0.725553    
1          0.525495     -4.259662    0.970813    
1          -0.518538    -2.849701    0.853808    
1          1.177607     -2.652091    1.400689    
6          -0.041357    -3.496006    -1.742319   
1          -0.968228    -2.920745    -1.638294   
1          0.357065     -3.363860    -2.747040   
1          -0.293084    -4.545220    -1.558946   
6          0.933614     -3.011874    -0.707715   
8          1.987181     -2.499492    -1.006614   
6          1.381591     1.040422     -2.571599   
1          2.335231     0.773643     -2.104500   
1          1.160006     2.069523     -2.264777   
1          1.453777     0.981471     -3.657071   
6          0.091066     0.122788     -0.573000   
1          -0.210433    1.125170     -0.246716   
1          -0.680155    -0.599400    -0.290376   
1          1.034320     -0.094159    -0.058018   
6          0.296730     0.133677     -2.062144   
8          -0.386263    -0.525625    -2.810325   
6          1.996947     2.680980     1.725607    
1          2.966814     2.984283     2.123956    
1          2.016946     1.589557     1.610496    
1          1.197492     2.934086     2.423338    
6          2.914465     3.584092     -0.487362   
1          3.485134     2.662041     -0.640425   
1          2.601079     4.002106     -1.443826   
1          3.576272     4.287017     0.027637    
6          1.724936     3.280748     0.376914    
8          0.592950     3.476573     -0.007897   
6          -2.184458    2.498083     -1.830337   
1          -1.170874    2.891010     -1.695860   
1          -2.737086    3.247123     -2.407463   
1          -2.167224    1.556487     -2.381400   
6          -2.737897    3.470259     0.466900    
1          -3.048974    4.401462     -0.015758   
1          -3.339974    3.287307     1.356593    
1          -1.683551    3.598775     0.736444    
6          -2.848387    2.319746     -0.492896   
8          -3.433870    1.303013     -0.201443   
6          3.817547     -1.453148    1.418389    
1          4.692327     -1.339600    2.069062    
1          3.687159     -2.521285    1.230940    
1          2.941325     -1.041253    1.922417    
6          4.988134     -1.402703    -0.856719   
1          4.421745     -2.219770    -1.314115   
1          5.307316     -0.704981    -1.630526   
1          5.855371     -1.843140    -0.357348   
6          4.085355     -0.722516    0.133127    
8          3.612639     0.368641     -0.085637   
6          -4.990496    -1.393312    0.414309    
1          -5.769367    -1.916853    -0.147179   
1          -5.226155    -0.325361    0.381178    
1          -4.975564    -1.733231    1.449660    
6          -3.581467    -1.416814    -1.721635   
1          -4.261625    -0.629662    -2.052175   
1          -2.560817    -1.198415    -2.044049   
1          -3.908413    -2.353535    -2.188775   
6          -3.647472    -1.588233    -0.231159   
8          -2.672924    -1.891441    0.419408    

===================================================

Cartesian coordinates of : AC8_1
---------------------------------------------------
Atomic number (AN)    and     Cartesian coordinates
AN         X            Y             Z
---------------------------------------------------
6          -3.765213    1.542533     -1.611157   
1          -4.175621    2.129021     -0.786003   
1          -4.283455    1.845512     -2.527366   
1          -2.699267    1.750039     -1.718488   
6          -5.381398    -0.318055    -0.936282   
1          -6.139122    0.147053     -1.573069   
1          -5.493928    -1.402348    -0.949722   
1          -5.532741    0.057921     0.080237    
6          -3.998674    0.076240     -1.374785   
8          -3.127448    -0.744440    -1.542722   
6          -1.525179    0.523195     2.812809    
1          -0.603209    -0.042543    2.651259    
1          -1.853697    0.308745     3.836124    
1          -1.352121    1.596309     2.709060    
6          -2.672712    -1.425565    1.623617    
1          -2.629445    -1.976110    2.567446    
1          -3.573336    -1.681271    1.064643    
1          -1.782510    -1.732634    1.059351    
6          -2.591745    0.056088     1.865371    
8          -3.343145    0.830426     1.316110    
6          -1.805557    3.917834     0.326528    
1          -1.787406    3.938617     -0.765990   
1          -2.502971    4.696861     0.655064    
1          -2.163210    2.951543     0.690474    
6          0.314510     5.343448     0.207241    
1          -0.328004    6.214777     0.052623    
1          1.191969     5.619777     0.791646    
1          0.624293     4.989313     -0.781570   
6          -0.442806    4.231593     0.879027    
8          0.016581     3.629208     1.820271    
6          4.869698     -1.331633    -1.579198   
1          5.188047     -0.961921    -0.599392   
1          5.690132     -1.152353    -2.279675   
1          4.651041     -2.397455    -1.514555   
6          3.848183     0.870889     -2.386598   
1          4.221905     0.893139     -3.416525   
1          2.909047     1.426238     -2.341281   
1          4.598412     1.346152     -1.751790   
6          3.641456     -0.564007    -1.981131   
8          2.549175     -1.077967    -1.996224   
6          2.992036     2.755275     0.703901    
1          2.971216     3.497544     1.505124    
1          2.070146     2.896140     0.123984    
1          3.848001     2.908796     0.046047    
6          2.195398     1.128558     2.508370    
1          1.287190     1.737360     2.515043    
1          1.963164     0.070122     2.627402    
1          2.804649     1.465488     3.355132    
6          2.983225     1.354782     1.250082    
8          3.577248     0.456650     0.698827    
6          -0.156252    0.690337     -2.903784   
1          -1.138429    0.207388     -2.857894   
1          0.588503     -0.110085    -2.972513   
1          -0.089847    1.346846     -3.771281   
6          -0.028978    0.688318     -0.355288   
1          0.767243     -0.066271    -0.299847   
1          0.030897     1.358284     0.506007    
1          -0.976518    0.136846     -0.342967   
6          0.087932     1.458607     -1.637878   
8          0.370716     2.637865     -1.650064   
6          -0.328020    -2.743089    -1.512758   
1          -1.001526    -1.882544    -1.563715   
1          -0.174863    -3.077481    -2.545243   
1          0.636218     -2.456029    -1.092085   
6          -2.407803    -4.149106    -1.059991   
1          -2.498171    -4.411879    -2.118853   
1          -2.786203    -4.963063    -0.442443   
1          -3.004711    -3.241230    -0.920405   
6          -0.968435    -3.854418    -0.730559   
8          -0.368901    -4.480816    0.110395    
6          1.060217     -3.975801    2.765004    
1          1.841363     -3.995158    3.532350    
1          1.099057     -4.926299    2.228299    
1          0.086178     -3.855889    3.238171    
6          2.542495     -2.965868    0.940360    
1          2.326262     -3.716951    0.172465    
1          2.773294     -2.010206    0.466412    
1          3.400896     -3.327106    1.513844    
6          1.328242     -2.841467    1.815457    
8          0.607957     -1.871069    1.765198    

===================================================

Cartesian coordinates of : AC8_10
---------------------------------------------------
Atomic number (AN)    and     Cartesian coordinates
AN         X            Y             Z
---------------------------------------------------
6          -3.365344    -2.766485    -0.234480   
1          -4.026074    -3.630273    -0.346445   
1          -3.673500    -2.238505    0.675048    
1          -2.327594    -3.086579    -0.133043   
6          -4.927865    -1.531456    -1.835799   
1          -5.554833    -1.295395    -0.973068   
1          -4.943916    -0.709320    -2.550943   
1          -5.339813    -2.429626    -2.308227   
6          -3.520433    -1.812110    -1.387098   
8          -2.566101    -1.307024    -1.928659   
6          -3.039580    1.896695     -0.681415   
1          -2.016946    2.231268     -0.474989   
1          -3.594090    2.782821     -1.007205   
1          -3.034908    1.146411     -1.473568   
6          -3.634685    2.261357     1.772224    
1          -4.122497    3.209619     1.525653    
1          -4.137403    1.795387     2.619457    
1          -2.595153    2.501859     2.023810    
6          -3.645952    1.348535     0.578407    
8          -4.099020    0.228650     0.639087    
6          0.240598     0.464310     -0.979364   
1          1.066969     -0.242056    -1.108409   
1          -0.655853    -0.147889    -0.819798   
1          0.416527     1.099388     -0.110103   
6          -0.053888    0.515208     -3.503927   
1          -0.923526    -0.148679    -3.438520   
1          -0.151255    1.187495     -4.355751   
1          0.824748     -0.129069    -3.623310   
6          0.061216     1.286471     -2.219098   
8          -0.004960    2.495291     -2.188483   
6          2.849188     -1.365621    1.813513    
1          3.860303     -0.956313    1.736373    
1          2.358017     -1.168673    0.851612    
1          2.876463     -2.439353    1.997787    
6          2.024856     0.827792     2.838209    
1          1.446837     1.130352     1.956596    
1          1.548273     1.233981     3.730350    
1          3.023536     1.249378     2.697886    
6          2.086191     -0.670758    2.908564    
8          1.533978     -1.292263    3.786457    
6          1.546337     3.928271     0.191190    
1          1.985576     4.758291     0.756392    
1          1.657425     4.161624     -0.870523   
1          2.086015     3.011093     0.436312    
6          -0.826773    4.844331     -0.060851   
1          -0.916073    4.616016     -1.128344   
1          -1.811126    4.806340     0.407589    
1          -0.406375    5.850197     0.022516    
6          0.092526     3.822745     0.549933    
8          -0.323575    2.965817     1.296194    
6          3.499426     1.174244     -2.080481   
1          3.043127     0.290669     -2.540274   
1          4.250538     1.546048     -2.784343   
1          2.748963     1.946704     -1.904326   
6          5.163175     -0.344688    -0.873831   
1          5.850239     -0.195586    -1.711039   
1          5.719365     -0.432814    0.059340    
1          4.614756     -1.272457    -1.074141   
6          4.163764     0.776022     -0.790709   
8          3.895492     1.312116     0.257520    
6          2.072072     -3.923843    -0.521137   
1          1.945479     -4.942091    -0.900255   
1          1.386515     -3.803431    0.325137    
1          3.100854     -3.772200    -0.194524   
6          0.300235     -3.011904    -2.119858   
1          -0.365178    -2.502756    -1.411574   
1          0.223954     -2.504512    -3.081710   
1          -0.041615    -4.046011    -2.203050   
6          1.696899     -2.926914    -1.580049   
8          2.467983     -2.070109    -1.951089   
6          -1.183056    -2.879405    3.009422    
1          -2.225709    -2.801830    3.329207    
1          -0.554838    -2.762802    3.898793    
1          -0.993643    -3.854251    2.560119    
6          -1.268395    -0.394038    2.440063    
1          -0.895413    -0.162547    3.442656    
1          -0.909163    0.355170     1.730287    
1          -2.362616    -0.364530    2.481370    
6          -0.827836    -1.776761    2.051587    
8          -0.212725    -1.997797    1.033109    

===================================================

Cartesian coordinates of : AC8_11
---------------------------------------------------
Atomic number (AN)    and     Cartesian coordinates
AN         X            Y             Z
---------------------------------------------------
6          -3.391199    2.204773     -2.131540   
1          -4.094632    1.604874     -2.717584   
1          -2.513414    2.381107     -2.758696   
1          -3.855730    3.151977     -1.858660   
6          -2.282493    0.136556     -1.133247   
1          -1.400038    0.306670     -1.755787   
1          -1.995063    -0.331878    -0.188014   
1          -2.947031    -0.539396    -1.681099   
6          -2.984026    1.442278     -0.899728   
8          -3.229422    1.856185     0.210348    
6          1.433901     4.338243     -1.600349   
1          2.225197     4.404797     -0.848957   
1          1.150488     5.361599     -1.866035   
1          1.798585     3.819527     -2.486993   
6          -0.313849    4.171315     0.260405    
1          -0.519254    5.240577     0.154111    
1          -1.223152    3.637572     0.542048    
1          0.442211     4.066103     1.045718    
6          0.248233     3.618148     -1.017982   
8          -0.230135    2.647391     -1.557174   
6          1.201187     -0.334790    -0.677882   
1          0.355463     -0.995720    -0.453090   
1          0.817979     0.688581     -0.710194   
1          1.951135     -0.439771    0.107733    
6          0.965007     -0.376940    -3.221553   
1          0.664183     0.675146     -3.177173   
1          1.527683     -0.583180    -4.131741   
1          0.051765     -0.982175    -3.213875   
6          1.772829     -0.740048    -2.007841   
8          2.819153     -1.340815    -2.093804   
6          1.547324     -0.187325    3.182135    
1          1.733736     0.735842     3.734512    
1          2.325293     -0.280018    2.412781    
1          1.631682     -1.055872    3.836760    
6          -0.338627    1.163311     2.101150    
1          0.402572     1.679496     1.481626    
1          -1.286115    1.074012     1.567400    
1          -0.472379    1.783964     2.993839    
6          0.206102     -0.177102    2.497085    
8          -0.377526    -1.207823    2.253729    
6          4.516899     1.645879     1.869474    
1          5.491520     2.102512     1.672166    
1          4.679184     0.564678     1.927645    
1          4.114787     2.021840     2.809892    
6          4.011359     1.497231     -0.629006   
1          4.144880     0.409101     -0.635720   
1          3.270456     1.781451     -1.378652   
1          4.981640     1.938087     -0.876791   
6          3.574252     1.940350     0.737179    
8          2.513918     2.496147     0.919523    
6          4.653151     -3.300098    -0.398576   
1          4.250393     -3.318661    -1.415138   
1          4.762145     -4.336602    -0.066385   
1          5.622626     -2.803085    -0.397155   
6          2.316194     -3.174243    0.629995    
1          2.400132     -4.217552    0.948953    
1          1.709181     -2.615229    1.345608    
1          1.815790     -3.179087    -0.345858   
6          3.685138     -2.566661    0.485765    
8          3.993018     -1.543035    1.052827    
6          -3.048897    -3.420271    -1.845112   
1          -3.826188    -2.833107    -1.344698   
1          -3.329415    -4.472485    -1.733888   
1          -2.994458    -3.168287    -2.904090   
6          -1.686525    -3.394762    0.310636    
1          -2.035683    -4.402531    0.555420    
1          -0.686152    -3.229034    0.709940    
1          -2.387371    -2.696588    0.783213    
6          -1.723941    -3.177421    -1.173598   
8          -0.753509    -2.810025    -1.794270   
6          -5.940256    0.435433     1.346879    
1          -5.589736    1.460889     1.192242    
1          -6.421175    0.403943     2.328697    
1          -6.654307    0.168341     0.568360    
6          -3.782287    -0.362282    2.458081    
1          -4.232118    -0.820409    3.346144    
1          -2.838794    -0.864304    2.234877    
1          -3.599818    0.690181     2.689385    
6          -4.746854    -0.480798    1.311208    
8          -4.582298    -1.272093    0.413288    

===================================================

Cartesian coordinates of : AC8_12
---------------------------------------------------
Atomic number (AN)    and     Cartesian coordinates
AN         X            Y             Z
---------------------------------------------------
6          3.799931     -1.968873    1.367973    
1          4.497198     -2.494758    2.027827    
1          4.223384     -0.978985    1.174190    
1          3.690821     -2.526983    0.436003    
6          2.441740     -0.964013    3.291336    
1          2.508715     0.081742     2.970115    
1          1.511624     -1.108698    3.841714    
1          3.303380     -1.162719    3.933499    
6          2.472382     -1.816334    2.055692    
8          1.470760     -2.337426    1.619739    
6          4.496861     -0.392229    -1.981333   
1          4.535767     0.079511     -0.994287   
1          4.427697     0.420272     -2.713120   
1          5.395635     -0.977283    -2.174630   
6          1.976736     -0.632515    -1.627764   
1          1.923109     0.434639     -1.864149   
1          1.114701     -1.165210    -2.033271   
1          1.944197     -0.693092    -0.532271   
6          3.266230     -1.254979    -2.088995   
8          3.321055     -2.388164    -2.498245   
6          -0.709187    0.128191     0.925912    
1          -1.713455    0.052126     0.488348    
1          -0.180973    -0.779979    0.617851    
1          -0.188939    1.009684     0.540209    
6          -1.433758    -1.048169    3.066646    
1          -0.787380    -1.911184    2.870459    
1          -1.543535    -0.898557    4.140678    
1          -2.403000    -1.263787    2.604356    
6          -0.817622    0.161295     2.423101    
8          -0.435957    1.106509     3.076671    
6          -0.960139    1.190891     -2.600344   
1          -0.459999    0.858831     -3.517934   
1          -2.023822    1.293245     -2.823619   
1          -0.807260    0.431966     -1.830421   
6          -0.892238    3.720685     -2.934959   
1          -1.926969    3.889592     -2.621483   
1          -0.289449    4.599992     -2.708343   
1          -0.905249    3.536919     -4.013030   
6          -0.379124    2.515946     -2.195801   
8          0.471377     2.614445     -1.340558   
6          3.577688     3.109642     -0.509044   
1          3.958761     4.068914     -0.147769   
1          2.820564     3.331026     -1.267923   
1          4.385875     2.525616     -0.948953   
6          1.935892     3.122477     1.445447    
1          1.281885     3.715784     0.801341    
1          1.345787     2.454852     2.076413    
1          2.494176     3.822736     2.076810    
6          2.909211     2.351066     0.604309    
8          3.153290     1.184633     0.812003    
6          -1.689146    3.726077     1.123302    
1          -0.979765    3.174133     1.751454    
1          -2.172032    4.462817     1.773141    
1          -1.161837    4.222444     0.307841    
6          -3.570725    2.064450     1.612685    
1          -4.446406    2.694884     1.803852    
1          -3.913772    1.099155     1.233704    
1          -3.046181    1.941122     2.563190    
6          -2.707882    2.760093     0.593673    
8          -2.838808    2.552945     -0.590672   
6          -3.965113    -0.621215    -1.632248   
1          -4.892946    -0.607976    -2.212636   
1          -3.163275    -0.936089    -2.307552   
1          -3.752335    0.376675     -1.243583   
6          -4.391607    -3.037480    -0.919059   
1          -3.624483    -3.400976    -1.609213   
1          -4.443985    -3.682271    -0.041978   
1          -5.344798    -3.064878    -1.455602   
6          -4.065454    -1.622795    -0.518989   
8          -3.896441    -1.317913    0.638298    
6          0.585810     -3.887556    -1.311852   
1          0.506714     -4.973367    -1.208758   
1          1.405179     -3.566460    -0.657649   
1          0.828536     -3.613315    -2.337447   
6          -1.245673    -3.716090    0.458130    
1          -0.453061    -3.816796    1.203879    
1          -2.027883    -3.046833    0.820239    
1          -1.668049    -4.714555    0.297969    
6          -0.669593    -3.217190    -0.839085   
8          -1.192050    -2.317802    -1.459967   

===================================================

Cartesian coordinates of : AC8_13
---------------------------------------------------
Atomic number (AN)    and     Cartesian coordinates
AN         X            Y             Z
---------------------------------------------------
6          1.610389     2.904871     -3.114600   
1          2.247041     3.572722     -3.704414   
1          0.574581     3.100587     -3.401777   
1          1.874442     1.869148     -3.333010   
6          1.303487     4.525348     -1.159125   
1          0.234614     4.612341     -1.370689   
1          1.483903     4.626748     -0.088324   
1          1.810208     5.334214     -1.694943   
6          1.800798     3.192914     -1.650187   
8          2.347366     2.407833     -0.914436   
6          -2.935180    -2.653756    -1.605907   
1          -3.211906    -3.686939    -1.375017   
1          -2.380566    -2.286546    -0.733232   
1          -2.300559    -2.625785    -2.491348   
6          -5.146660    -1.818995    -0.643769   
1          -4.628550    -1.529631    0.277429    
1          -5.978857    -1.145502    -0.846937   
1          -5.523293    -2.834332    -0.485287   
6          -4.166589    -1.807940    -1.787030   
8          -4.346659    -1.137734    -2.773940   
6          -3.531425    -0.650973    3.517134    
1          -3.458473    0.427817     3.683935    
1          -3.520022    -1.136348    4.496926    
1          -4.460185    -0.876055    2.992851    
6          -1.014449    -1.086553    3.399150    
1          -0.948172    -2.002946    3.997307    
1          -0.185626    -1.076530    2.689659    
1          -0.927494    -0.241763    4.085274    
6          -2.342863    -1.070367    2.699636    
8          -2.459934    -1.403732    1.541593    
6          4.533752     -1.657438    2.727410    
1          5.429884     -1.142322    3.083874    
1          4.808343     -2.203617    1.819606    
1          4.173572     -2.359866    3.478458    
6          3.887759     0.533128     1.576289    
1          4.597288     0.247609     0.796308    
1          3.035079     1.048280     1.130279    
1          4.405782     1.223171     2.252087    
6          3.455864     -0.674475    2.362184    
8          2.306956     -0.844088    2.696191    
6          -3.005223    1.228465     -0.709718   
1          -2.835908    0.275954     -0.188780   
1          -3.890880    1.093909     -1.336934   
1          -3.165460    2.002474     0.040480    
6          -1.563976    0.646996     -2.736251   
1          -2.463163    0.568878     -3.353020   
1          -0.715288    1.001758     -3.321705   
1          -1.347757    -0.369644    -2.386812   
6          -1.802792    1.538331     -1.553430   
8          -1.047476    2.445422     -1.275481   
6          3.307558     -0.673340    -2.250886   
1          2.426037     -0.738502    -2.897796   
1          4.172815     -0.505478    -2.900652   
1          3.196129     0.161783     -1.556808   
6          3.513885     -3.220422    -2.361840   
1          4.167826     -3.090366    -3.227869   
1          3.832372     -4.076014    -1.767077   
1          2.501230     -3.397843    -2.740564   
6          3.471482     -1.975953    -1.519121   
8          3.538574     -2.027894    -0.312703   
6          0.430946     -2.967005    0.375826    
1          -0.501267    -2.871862    0.944272    
1          1.255460     -2.814281    1.080156    
1          0.492522     -3.955078    -0.080147   
6          0.485040     -0.480570    -0.169790   
1          1.253866     -0.376036    0.601308    
1          0.662849     0.232625     -0.977265   
1          -0.473620    -0.262031    0.323229    
6          0.460999     -1.894686    -0.674528   
8          0.454884     -2.154102    -1.858060   
6          0.446682     2.241961     1.942769    
1          1.055448     3.004911     2.436930    
1          0.735320     2.250971     0.883936    
1          0.662014     1.257345     2.363369    
6          -1.408762    3.981079     1.681885    
1          -1.196161    4.133285     0.618547    
1          -2.470592    4.140584     1.869028    
1          -0.814332    4.706630     2.244100    
6          -1.013019    2.574436     2.041982    
8          -1.838302    1.751949     2.364656    

===================================================

Cartesian coordinates of : AC8_14
---------------------------------------------------
Atomic number (AN)    and     Cartesian coordinates
AN         X            Y             Z
---------------------------------------------------
6          4.783129     -1.348607    -0.548395   
1          5.801157     -1.675270    -0.324141   
1          4.422408     -0.782378    0.318099    
1          4.779707     -0.698978    -1.424449   
6          4.080544     -3.708377    0.145139    
1          4.138235     -3.385421    1.187485    
1          3.278182     -4.435174    0.020074    
1          5.038337     -4.173904    -0.109292   
6          3.855921     -2.515816    -0.741843   
8          2.968260     -2.491110    -1.562131   
6          1.694768     0.309295     3.179590    
1          1.429214     0.362410     4.237276    
1          0.897711     0.828603     2.630818    
1          2.636731     0.825544     2.987012    
6          0.831670     -2.098229    3.317668    
1          -0.190262    -1.704106    3.301463    
1          0.895986     -3.062716    2.813792    
1          1.095856     -2.218776    4.373681    
6          1.770664     -1.111120    2.688924    
8          2.543265     -1.433306    1.814700    
6          -0.197438    -1.738812    -2.427785   
1          0.793198     -2.165960    -2.593112   
1          -0.069058    -0.666523    -2.226776   
1          -0.825068    -1.829455    -3.315702   
6          -0.012410    -2.983214    -0.199057   
1          0.787328     -2.297211    0.104504    
1          -0.601792    -3.294618    0.664496    
1          0.501799     -3.845025    -0.637847   
6          -0.888472    -2.351256    -1.242242   
8          -2.093484    -2.320867    -1.127624   
6          -2.755833    0.667029     -2.952009   
1          -3.750396    1.051010     -3.188606   
1          -2.900065    -0.204345    -2.298593   
1          -2.233224    0.345835     -3.853488   
6          -2.676901    2.585609     -1.262029   
1          -3.441346    2.025664     -0.715357   
1          -1.984532    3.079552     -0.576503   
1          -3.203297    3.341736     -1.855271   
6          -1.936322    1.675433     -2.198956   
8          -0.734231    1.737815     -2.329788   
6          -1.393586    0.263520     0.982792    
1          -0.895818    1.130178     0.537948    
1          -2.194617    -0.041144    0.298866    
1          -0.684196    -0.559840    1.102861    
6          -2.924344    1.828813     2.285273    
1          -3.756428    1.609839     1.606461    
1          -3.297989    2.039587     3.286759    
1          -2.395888    2.700410     1.885549    
6          -1.987547    0.655770     2.308388    
8          -1.733798    0.056147     3.326242    
6          -4.303985    -1.819534    1.263816    
1          -3.339827    -2.312714    1.094008    
1          -5.005013    -2.586507    1.601858    
1          -4.186254    -1.052322    2.030083    
6          -5.276393    -2.164407    -1.076173   
1          -6.204591    -2.615539    -0.711329   
1          -5.466641    -1.641716    -2.013121   
1          -4.558300    -2.973185    -1.234995   
6          -4.737950    -1.215475    -0.043235   
8          -4.642165    -0.029106    -0.256179   
6          2.617482     0.824979     -2.985072   
1          1.577490     1.025395     -3.267213   
1          2.750138     -0.263176    -3.013646   
1          3.300508     1.311304     -3.680938   
6          1.930145     0.725249     -0.542641   
1          1.899879     -0.365514    -0.635601   
1          2.248854     0.998559     0.464091    
1          0.917421     1.098574     -0.732504   
6          2.846248     1.308492     -1.581015   
8          3.697078     2.119627     -1.301282   
6          1.087033     4.223534     -0.591694   
1          2.074683     4.181345     -1.055483   
1          0.800409     5.278548     -0.516013   
1          0.351324     3.703207     -1.208591   
6          2.397319     3.768297     1.555463    
1          2.729157     4.811160     1.563055    
1          2.285508     3.401793     2.575917    
1          3.171471     3.202479     1.022672    
6          1.107766     3.642493     0.796053    
8          0.134184     3.105401     1.272808    

===================================================

Cartesian coordinates of : AC8_15
---------------------------------------------------
Atomic number (AN)    and     Cartesian coordinates
AN         X            Y             Z
---------------------------------------------------
6          4.102056     -3.055577    -0.696247   
1          4.734679     -3.868710    -0.327968   
1          4.753043     -2.335998    -1.200722   
1          3.365958     -3.449796    -1.397506   
6          4.310713     -1.792129    1.517491    
1          4.938344     -1.016620    1.067463    
1          3.716610     -1.366076    2.326838    
1          4.980566     -2.562033    1.911411    
6          3.420333     -2.369459    0.453561    
8          2.214761     -2.285529    0.519019    
6          3.609997     2.275726     -1.848014   
1          2.763102     2.707061     -1.300377   
1          3.461328     2.549503     -2.896498   
1          4.549506     2.684556     -1.477081   
6          2.407645     0.072661     -2.303156   
1          2.545450     0.026560     -3.388837   
1          2.322733     -0.944296    -1.912392   
1          1.481341     0.631701     -2.133095   
6          3.574131     0.782439     -1.679865   
8          4.427838     0.193459     -1.057610   
6          1.918496     0.985200     1.240996    
1          2.981501     0.837087     1.017503    
1          1.425374     1.243949     0.296465    
1          1.511092     0.053819     1.635007    
6          2.070598     3.484797     1.707593    
1          1.393442     3.702188     0.872664    
1          1.963971     4.232088     2.493279    
1          3.085424     3.517080     1.297204    
6          1.773881     2.104996     2.234249    
8          1.440205     1.911514     3.376514    
6          -4.541418    -1.625902    0.370008    
1          -5.377059    -0.942656    0.204203    
1          -3.780512    -1.085753    0.948639    
1          -4.856172    -2.495584    0.947600    
6          -3.892317    -1.047135    -2.033992   
1          -3.497815    -0.096647    -1.656383   
1          -3.301205    -1.397743    -2.879889   
1          -4.921362    -0.852085    -2.352907   
6          -3.896001    -2.055482    -0.919565   
8          -3.366216    -3.135812    -1.025324   
6          -1.517978    2.328919     -2.819470   
1          -1.742261    3.016894     -3.640593   
1          -2.477607    1.967809     -2.434697   
1          -0.930924    1.482523     -3.178666   
6          -1.515145    4.263511     -1.148463   
1          -2.520716    3.981066     -0.825307   
1          -0.951556    4.677906     -0.311894   
1          -1.628671    5.025830     -1.925635   
6          -0.812903    3.060028     -1.716848   
8          0.268569     2.710238     -1.298382   
6          -1.462880    2.169033     1.802196    
1          -1.104438    1.467025     2.560284    
1          -1.578757    3.139380     2.297094    
1          -0.734110    2.253811     0.993394    
6          -3.861848    1.440042     2.280897    
1          -3.961698    2.288092     2.964152    
1          -4.813466    1.237771     1.789932    
1          -3.561471    0.576512     2.882591    
6          -2.785470    1.706716     1.265905    
8          -2.978484    1.559096     0.079833    
6          0.287974     -1.665388    3.409225    
1          1.214672     -1.981944    2.920172    
1          0.142312     -2.319449    4.275708    
1          0.368781     -0.629688    3.745017    
6          -0.926148    -3.133714    1.703618    
1          -0.827406    -3.981930    2.387677    
1          -1.849562    -3.219004    1.126923    
1          -0.061759    -3.175181    1.030030    
6          -0.871036    -1.840483    2.466189    
8          -1.710519    -0.980286    2.327997    
6          -0.620176    -0.800182    -0.860088   
1          0.272269     -0.950060    -0.240835   
1          -1.457728    -1.220219    -0.293499   
1          -0.793855    0.265611     -1.021158   
6          -0.141260    -3.003181    -2.050098   
1          -0.992561    -3.511653    -1.584219   
1          0.047216     -3.430748    -3.034603   
1          0.723727     -3.144807    -1.392269   
6          -0.453411    -1.536847    -2.162135   
8          -0.557001    -0.982514    -3.230565   

===================================================

Cartesian coordinates of : AC8_16
---------------------------------------------------
Atomic number (AN)    and     Cartesian coordinates
AN         X            Y             Z
---------------------------------------------------
6          5.106688     -1.644764    -0.761636   
1          5.800923     -2.382545    -1.173299   
1          4.988409     -1.865934    0.303949    
1          5.505060     -0.637759    -0.884357   
6          3.214807     -3.157105    -1.584380   
1          3.479307     -3.787302    -0.733382   
1          2.131178     -3.143281    -1.718076   
1          3.672629     -3.593794    -2.479240   
6          3.752792     -1.761981    -1.403979   
8          3.137755     -0.789937    -1.771590   
6          0.950044     -1.348677    2.687058    
1          0.979571     -1.765340    3.700197    
1          -0.104579    -1.209304    2.431235    
1          1.476446     -0.393190    2.670802    
6          0.814352     -3.555944    1.405331    
1          0.018294     -3.283016    0.700270    
1          1.452845     -4.304650    0.935837    
1          0.327102     -3.968315    2.292812    
6          1.601839     -2.321938    1.746604    
8          2.699241     -2.117591    1.282553    
6          -0.165446    -0.775887    -0.768975   
1          -0.494851    0.215821     -1.088966   
1          0.902389     -0.676268    -0.528700   
1          -0.721559    -1.085898    0.119252    
6          0.139096     -1.328417    -3.242329   
1          1.220318     -1.152997    -3.201210   
1          -0.093441    -2.083211    -3.993201   
1          -0.319578    -0.367975    -3.499923   
6          -0.313071    -1.774985    -1.880571   
8          -0.743537    -2.889412    -1.684138   
6          -1.994604    2.022343     0.993148    
1          -2.373733    3.006695     1.288770    
1          -2.765108    1.289591     1.250819    
1          -1.811265    2.014488     -0.082868   
6          -0.878325    1.561692     3.237372    
1          -1.466959    0.657017     3.424513    
1          0.096025     1.479253     3.719011    
1          -1.436112    2.400916     3.662554    
6          -0.731570    1.728649     1.749842    
8          0.339308     1.627962     1.196589    
6          -4.738539    -1.448904    2.362503    
1          -5.265086    -2.377119    2.599793    
1          -5.363983    -0.886611    1.662599    
1          -4.583465    -0.859491    3.265967    
6          -3.446745    -2.766461    0.593696    
1          -4.284903    -2.576754    -0.081727   
1          -2.506668    -2.778830    0.038171    
1          -3.611610    -3.752120    1.042949    
6          -3.428412    -1.733193    1.682656    
8          -2.412014    -1.162423    2.008228    
6          -4.289642    2.065585     -1.773521   
1          -4.852972    2.126370     -2.710068   
1          -3.324310    2.549838     -1.959178   
1          -4.834671    2.579099     -0.981907   
6          -3.290654    -0.193904    -2.407250   
1          -2.356871    0.322428     -2.653343   
1          -3.091388    -1.194244    -2.018998   
1          -3.859954    -0.270003    -3.339359   
6          -4.060369    0.624667     -1.409888   
8          -4.463733    0.155646     -0.371671   
6          0.084362     4.035338     -1.198160   
1          0.621373     4.806822     -1.759623   
1          0.616988     3.922237     -0.248872   
1          -0.947366    4.351519     -1.040130   
6          1.476031     2.090867     -2.084258   
1          1.679934     1.593512     -1.128448   
1          1.483211     1.340822     -2.874940   
1          2.273999     2.823631     -2.221302   
6          0.134054     2.744334     -1.962199   
8          -0.867074    2.240759     -2.428040   
6          3.618034     1.264908     0.789600    
1          2.807799     0.525630     0.839979    
1          4.423029     0.879303     1.422736    
1          3.949695     1.348529     -0.245325   
6          2.885561     2.663833     2.796071    
1          3.855380     2.768503     3.294580    
1          2.264808     3.525508     3.041500    
1          2.427167     1.743990     3.167881    
6          3.108515     2.580309     1.306865    
8          2.900526     3.522774     0.584153    

===================================================

Cartesian coordinates of : AC8_17
---------------------------------------------------
Atomic number (AN)    and     Cartesian coordinates
AN         X            Y             Z
---------------------------------------------------
6          2.319004     3.459348     1.659556    
1          1.882137     2.919577     2.506752    
1          2.174670     4.525352     1.856778    
1          3.382182     3.231888     1.577203    
6          0.145131     3.443867     0.318744    
1          0.057841     4.534370     0.273666    
1          -0.324101    2.996961     -0.558907   
1          -0.383050    3.136766     1.227254    
6          1.589212     3.050807     0.410544    
8          2.140766     2.423457     -0.466983   
6          -3.616666    -1.790602    -1.823876   
1          -4.672872    -1.765250    -2.106481   
1          -3.162146    -2.638923    -2.346262   
1          -3.124234    -0.864718    -2.126325   
6          -4.217412    -3.181303    0.235783    
1          -3.832888    -4.100545    -0.215893   
1          -4.088812    -3.218989    1.317641    
1          -5.281221    -3.114404    -0.009501   
6          -3.469414    -2.012379    -0.344297   
8          -2.780185    -1.294733    0.342090    
6          -2.191108    1.241658     2.553940    
1          -2.991673    0.801182     3.155415    
1          -2.370464    0.906842     1.523543    
1          -2.230752    2.329944     2.593357    
6          -0.765816    -0.779580    3.177316    
1          -1.407107    -1.299459    2.459120    
1          0.267648     -1.122616    3.095187    
1          -1.141774    -1.015936    4.179179    
6          -0.853743    0.708424     2.975127    
8          0.108554     1.427760     3.118065    
6          0.160928     -0.183361    -0.210913   
1          1.247199     -0.267703    -0.312852   
1          -0.203378    -1.121082    0.224703    
1          -0.089340    0.645732     0.451461    
6          -0.164809    -1.034192    -2.593101   
1          -0.699103    -1.954213    -2.328579   
1          -0.489183    -0.702421    -3.579988   
1          0.902592     -1.275574    -2.592241   
6          -0.462198    0.017096     -1.560377   
8          -1.173549    0.963881     -1.809171   
6          3.133197     0.056971     1.794070    
1          3.299705     0.556637     0.831457    
1          3.925348     0.394577     2.469435    
1          2.157689     0.349246     2.189739    
6          4.537559     -1.981436    1.141603    
1          5.361092     -1.563816    1.726602    
1          4.541173     -3.069282    1.205060    
1          4.683703     -1.678222    0.099168    
6          3.213604     -1.430164    1.597027    
8          2.258202     -2.150358    1.768229    
6          4.793456     1.142115     -1.680350   
1          4.512788     2.166612     -1.422147   
1          5.532640     1.194903     -2.486037   
1          5.232780     0.645033     -0.814470   
6          2.793293     1.037696     -3.272902   
1          3.431783     1.617767     -3.942228   
1          2.238578     0.284865     -3.833161   
1          2.082239     1.729670     -2.807152   
6          3.577844     0.399483     -2.160636   
8          3.238573     -0.652076    -1.668346   
6          1.045725     -3.862442    -0.825810   
1          1.681769     -4.550203    -0.262475   
1          1.461455     -2.861413    -0.651993   
1          1.074761     -4.088877    -1.891503   
6          -0.537922    -3.892580    1.179862    
1          0.151503     -3.181573    1.643922    
1          -1.572100    -3.667825    1.444282    
1          -0.271685    -4.882528    1.566446    
6          -0.366414    -3.896999    -0.312547   
8          -1.315787    -3.916783    -1.062810   
6          -4.079358    1.977254     -0.497763   
1          -3.378541    1.157942     -0.701715   
1          -4.826081    1.971047     -1.296290   
1          -4.554367    1.811295     0.469549    
6          -2.867012    3.790287     -1.832007   
1          -3.748335    4.025352     -2.437231   
1          -2.257585    4.685860     -1.711882   
1          -2.307129    3.014868     -2.363051   
6          -3.299945    3.266302     -0.488899   
8          -3.023846    3.835561     0.537786    

===================================================

Cartesian coordinates of : AC8_18
---------------------------------------------------
Atomic number (AN)    and     Cartesian coordinates
AN         X            Y             Z
---------------------------------------------------
6          -4.236396    2.859815     -0.832943   
1          -4.934849    3.584853     -1.258747   
1          -3.839556    3.289058     0.092858    
1          -4.749982    1.924759     -0.609382   
6          -2.462695    3.834308     -2.393233   
1          -2.207917    4.561175     -1.617678   
1          -1.572837    3.561565     -2.961009   
1          -3.190391    4.306080     -3.061350   
6          -3.076467    2.616944     -1.758008   
8          -2.661857    1.504192     -1.980237   
6          0.787750     3.313588     -0.193517   
1          1.400942     2.411489     -0.291022   
1          1.469186     4.111758     0.118435    
1          0.335359     3.557348     -1.155819   
6          0.196260     2.647404     2.202757    
1          1.141345     3.118448     2.485225    
1          -0.575123    2.818479     2.954202    
1          0.389607     1.567380     2.148940    
6          -0.270752    3.118800     0.856097    
8          -1.440375    3.320914     0.620809    
6          0.074955     -0.041186    -0.688474   
1          -0.271618    -1.080284    -0.652347   
1          -0.823036    0.587650     -0.710550   
1          0.673902     0.171474     0.198103    
6          0.135252     -0.110543    -3.229778   
1          -0.771911    0.502245     -3.271596   
1          0.774698     0.089421     -4.089589   
1          -0.193271    -1.156438    -3.229069   
6          0.861150     0.170066     -1.947212   
8          2.016021     0.540791     -1.930279   
6          0.014362     -2.957767    1.559496    
1          -0.003359    -3.914144    2.089784    
1          0.626648     -3.099570    0.661414    
1          -0.999255    -2.668095    1.278728    
6          1.994888     -2.207992    2.998464    
1          2.720425     -2.265309    2.179891    
1          2.292147     -1.432869    3.704782    
1          1.986393     -3.184513    3.489755    
6          0.647994     -1.894645    2.408845    
8          0.115342     -0.822139    2.590776    
6          3.371541     0.702735     1.455004    
1          4.250087     0.122384     1.759874    
1          2.939678     0.174221     0.597832    
1          2.662103     0.736370     2.283981    
6          4.571549     2.184013     -0.237603   
1          3.893890     1.922514     -1.059375   
1          4.962937     3.190729     -0.380360   
1          5.385562     1.452946     -0.259670   
6          3.804731     2.087440     1.054158    
8          3.536131     3.063135     1.710495    
6          4.517403     -1.411423    -1.536537   
1          4.314506     -0.456151    -2.032185   
1          5.156886     -1.995442    -2.204261   
1          5.025397     -1.231557    -0.588387   
6          2.487697     -2.619829    -2.525401   
1          3.003346     -3.518671    -2.881053   
1          1.452597     -2.874721    -2.288140   
1          2.531536     -1.885234    -3.334190   
6          3.203005     -2.105401    -1.307287   
8          2.747259     -2.246691    -0.197575   
6          -2.704720    -4.262567    -0.659014   
1          -3.628876    -4.602960    -1.135489   
1          -2.982584    -3.896552    0.335547    
1          -1.998353    -5.088003    -0.575700   
6          -3.013677    -1.966659    -1.730227   
1          -3.548936    -1.680890    -0.820102   
1          -2.463213    -1.112246    -2.126398   
1          -3.766569    -2.279644    -2.461730   
6          -2.103181    -3.125995    -1.437645   
8          -0.948130    -3.144131    -1.797097   
6          -2.983939    -0.723673    3.730367    
1          -3.732724    -0.017745    4.102722    
1          -2.001729    -0.333248    4.012492    
1          -3.144137    -1.702037    4.182421    
6          -2.784042    0.452256     1.475516    
1          -1.721181    0.681257     1.604714    
1          -2.999198    0.343544     0.410501    
1          -3.336551    1.300451     1.889563    
6          -3.067926    -0.813015    2.230834    
8          -3.329449    -1.852487    1.671292    

===================================================

Cartesian coordinates of : AC8_19
---------------------------------------------------
Atomic number (AN)    and     Cartesian coordinates
AN         X            Y             Z
---------------------------------------------------
6          6.250806     1.655017     0.257823    
1          5.974786     2.557668     -0.293805   
1          7.222622     1.322915     -0.120409   
1          6.327725     1.875670     1.322163    
6          4.961205     0.222152     -1.421484   
1          5.899963     0.011743     -1.941435   
1          4.295765     -0.639946    -1.488670   
1          4.502554     1.081324     -1.922525   
6          5.215928     0.591395     0.014589    
8          4.618997     0.063419     0.922739    
6          1.343736     -4.462077    -1.466585   
1          2.050374     -5.285329    -1.606627   
1          1.384799     -3.845045    -2.370139   
1          0.335442     -4.850799    -1.324134   
6          3.198185     -3.180416    -0.257432   
1          3.614528     -3.091632    -1.262384   
1          3.315353     -2.236469    0.281583    
1          3.763861     -3.953879    0.275099    
6          1.755222     -3.604392    -0.304429   
8          0.971325     -3.290106    0.562451    
6          -1.618468    -1.564028    -1.922163   
1          -0.780819    -2.230904    -1.700088   
1          -1.200578    -0.568338    -2.114913   
1          -2.154357    -1.887045    -2.814825   
6          -1.950851    -1.531630    0.607426    
1          -1.249701    -0.698539    0.746092    
1          -2.718985    -1.486371    1.380711    
1          -1.359589    -2.448290    0.695053    
6          -2.559463    -1.429758    -0.757732   
8          -3.739198    -1.208472    -0.919569   
6          -3.793715    2.093564     -1.495737   
1          -4.512137    2.796388     -1.069251   
1          -4.332223    1.151086     -1.650236   
1          -3.412290    2.443712     -2.454748   
6          -2.995847    1.674356     0.903777    
1          -3.697328    0.840394     1.020135    
1          -2.097863    1.494736     1.498130    
1          -3.531137    2.560101     1.256991    
6          -2.658745    1.814787     -0.552231   
8          -1.524585    1.674598     -0.957338   
6          -0.224091    -1.749284    3.493492    
1          0.136749     -2.071801    4.474423    
1          -0.107586    -2.602088    2.815461    
1          -1.273106    -1.461094    3.557337    
6          2.093732     -0.852304    2.933834    
1          2.286795     -1.758455    2.349554    
1          2.629821     -0.013032    2.491987    
1          2.468944     -1.041919    3.944419    
6          0.612155     -0.609668    2.977047    
8          0.114125     0.426462     2.602482    
6          -6.177648    -0.576247    1.392358    
1          -5.357355    -1.212693    1.042184    
1          -7.046932    -1.224296    1.536344    
1          -5.909610    -0.098954    2.334961    
6          -6.902371    -0.057815    -1.003540   
1          -7.784103    -0.695876    -0.894068   
1          -7.124151    0.769428     -1.677531   
1          -6.105574    -0.681902    -1.422358   
6          -6.458617    0.461950     0.337808    
8          -6.308353    1.639764     0.549104    
6          1.378161     -0.006649    -0.377691   
1          0.607933     0.741123     -0.167500   
1          2.335593     0.370524     0.006037    
1          1.152177     -0.938298    0.143693    
6          1.386257     0.954234     -2.740720   
1          2.086882     1.733364     -2.418353   
1          1.563528     0.691110     -3.783160   
1          0.380014     1.372148     -2.616432   
6          1.526539     -0.247983    -1.852061   
8          1.758803     -1.350500    -2.295792   
6          1.203711     3.815081     -0.377591   
1          0.885629     4.622134     0.287623    
1          0.392614     3.075794     -0.386022   
1          1.353233     4.192718     -1.389083   
6          2.488410     2.810529     1.592501    
1          1.618532     2.193913     1.850941    
1          3.408124     2.276181     1.836810    
1          2.416324     3.723770     2.191695    
6          2.456147     3.159044     0.132928    
8          3.379199     2.900574     -0.606060   

===================================================

Cartesian coordinates of : AC8_2
---------------------------------------------------
Atomic number (AN)    and     Cartesian coordinates
AN         X            Y             Z
---------------------------------------------------
6          3.386003     3.837475     -2.180325   
1          4.272460     4.415091     -1.904226   
1          2.540008     4.265187     -1.631338   
1          3.208677     3.907183     -3.252969   
6          3.936056     2.161428     -0.332160   
1          3.224701     2.667702     0.329549    
1          3.960075     1.091364     -0.113601   
1          4.919748     2.601507     -0.141005   
6          3.533466     2.401605     -1.760674   
8          3.313021     1.488167     -2.520179   
6          -4.033052    0.621618     -2.274138   
1          -4.872213    0.839491     -2.943901   
1          -3.113161    0.775099     -2.843906   
1          -4.067592    1.296376     -1.418160   
6          -3.812686    -1.856876    -2.862696   
1          -2.734586    -1.827250    -3.052048   
1          -4.096021    -2.847431    -2.506554   
1          -4.316301    -1.635190    -3.807652   
6          -4.127161    -0.810679    -1.826888   
8          -4.445658    -1.112808    -0.701885   
6          2.193233     1.122601     2.608794    
1          2.796165     0.595800     1.861129    
1          2.893063     1.542342     3.337640    
1          1.624921     1.923216     2.132019    
6          1.962593     -0.989621    4.020277    
1          2.567029     -0.575885    4.833306    
1          1.224793     -1.681745    4.425578    
1          2.651505     -1.511535    3.347082    
6          1.285987     0.123401     3.266137    
8          0.082936     0.188912     3.174170    
6          3.753144     -3.826575    0.432694    
1          4.655020     -4.269667    0.000930    
1          2.895463     -4.343256    -0.008504   
1          3.750852     -3.961296    1.514247    
6          3.801335     -2.021926    -1.375118   
1          3.129685     -2.651065    -1.965944   
1          3.594400     -0.965039    -1.560883   
1          4.821863     -2.250222    -1.700607   
6          3.658475     -2.368132    0.079256    
8          3.481199     -1.522880    0.926889    
6          0.799194     0.224202     -0.466207   
1          1.265146     1.175002     -0.744662   
1          1.618522     -0.473526    -0.260190   
1          0.192869     0.359058     0.434921    
6          0.680520     -0.581181    -2.891291   
1          1.169845     -1.553618    -2.767721   
1          -0.031176    -0.651356    -3.714478   
1          1.461468     0.153060     -3.101486   
6          -0.034724    -0.280236    -1.607251   
8          -1.228233    -0.455067    -1.491074   
6          -5.309327    0.430557     2.099876    
1          -5.165127    0.065761     3.121152    
1          -5.691836    -0.407089    1.508128    
1          -6.024901    1.252106     2.087557    
6          -2.851431    -0.110096    1.638324    
1          -3.205067    -1.142990    1.678934    
1          -2.163516    0.010993     0.796773    
1          -2.309844    0.104740     2.566809    
6          -3.997199    0.854794     1.501653    
8          -3.862628    1.924209     0.955638    
6          0.000730     -2.599187    1.386159    
1          -0.346714    -3.373051    2.077881    
1          -0.617371    -1.715117    1.575572    
1          1.047962     -2.361454    1.585477    
6          -1.570270    -3.419315    -0.455202   
1          -2.234442    -2.557851    -0.314595   
1          -1.585180    -3.728750    -1.500146   
1          -1.954908    -4.225130    0.177824    
6          -0.175000    -3.057369    -0.033577   
8          0.763630     -3.121495    -0.796136   
6          -0.894436    3.238526     1.703938    
1          -0.911141    2.187614     2.025948    
1          -1.932829    3.575020     1.687648    
1          -0.297371    3.808901     2.416284    
6          -1.168580    2.927517     -0.813019   
1          -1.948299    3.689314     -0.916088   
1          -0.596769    2.854787     -1.739619   
1          -1.698698    1.991477     -0.603534   
6          -0.274328    3.288566     0.338261    
8          0.892429     3.572803     0.178889    

===================================================

Cartesian coordinates of : AC8_20
---------------------------------------------------
Atomic number (AN)    and     Cartesian coordinates
AN         X            Y             Z
---------------------------------------------------
6          -4.499507    -0.163633    0.853512    
1          -5.458903    0.246383     1.189591    
1          -4.706206    -1.122352    0.372667    
1          -4.049613    0.532267     0.141963    
6          -3.835156    -1.604962    2.859015    
1          -3.371406    -2.431788    2.308880    
1          -3.375702    -1.519951    3.843840    
1          -4.899427    -1.835720    2.954413    
6          -3.619594    -0.348829    2.058878    
8          -2.788588    0.468101     2.375017    
6          -0.211226    -1.520138    2.523755    
1          -0.812618    -1.306509    1.631171    
1          -0.905722    -1.487830    3.366817    
1          0.235620     -2.509699    2.425170    
6          0.394619     0.904980     3.050165    
1          -0.178244    0.865659     3.981173    
1          1.241578     1.583379     3.150545    
1          -0.301031    1.295159     2.299124    
6          0.851759     -0.468349    2.668009    
8          2.019059     -0.721755    2.458082    
6          1.266090     -2.186769    -0.600180   
1          1.516972     -1.272438    -0.050362   
1          2.151698     -2.825224    -0.515657   
1          0.398349     -2.675814    -0.153835   
6          2.032402     -1.020075    -2.741607   
1          3.042697     -1.223415    -2.379335   
1          1.959752     -1.137799    -3.822990   
1          1.808440     0.026460     -2.495839   
6          1.015825     -1.878876    -2.047233   
8          0.027240     -2.280713    -2.619547   
6          -1.126254    4.259582     -0.929197   
1          -1.978447    4.065283     -1.582923   
1          -0.213518    3.812678     -1.332590   
1          -0.977248    5.344048     -0.883924   
6          -2.791074    3.631472     0.921702    
1          -3.273958    2.861658     0.308234    
1          -2.844106    3.351057     1.972962    
1          -3.332222    4.564845     0.736875    
6          -1.363688    3.761989     0.474937    
8          -0.439144    3.487445     1.201839    
6          -2.195051    -4.349452    -1.472744   
1          -1.523360    -4.334535    -2.335040   
1          -3.107146    -4.872822    -1.776126   
1          -1.727502    -4.877337    -0.642015   
6          -3.129013    -2.068026    -2.147921   
1          -3.986052    -2.567218    -2.609338   
1          -3.433672    -1.102143    -1.743213   
1          -2.383855    -1.920414    -2.936612   
6          -2.524204    -2.936342    -1.080568   
8          -2.314440    -2.522269    0.037429    
6          2.558956     1.996176     0.353796    
1          3.358932     2.458684     0.938606    
1          2.621290     0.916853     0.552140    
1          1.586851     2.376124     0.674663    
6          4.161404     2.064169     -1.638772   
1          4.527218     1.063311     -1.380880   
1          4.191338     2.214376     -2.717580   
1          4.822723     2.782894     -1.144850   
6          2.759727     2.215530     -1.118285   
8          1.831579     2.455819     -1.856484   
6          4.474109     -2.642074    1.529715    
1          3.626755     -2.577818    2.220239    
1          5.358848     -2.902879    2.115822    
1          4.279099     -3.410574    0.781755    
6          5.134766     -0.178383    1.742721    
1          6.044430     -0.473055    2.272491    
1          5.322977     0.712491     1.142376    
1          4.369565     0.040346     2.494846    
6          4.633594     -1.298838    0.874318    
8          4.347688     -1.122121    -0.286956   
6          -1.021574    0.629382     -0.677538   
1          0.003981     1.017936     -0.666287   
1          -0.969316    -0.465183    -0.745057   
1          -1.545211    0.891472     0.245806    
6          -1.022523    1.090007     -3.189900   
1          -0.696212    0.062077     -3.388151   
1          -1.654617    1.444658     -4.003456   
1          -0.115851    1.700690     -3.114867   
6          -1.763311    1.137887     -1.884825   
8          -2.900192    1.543387     -1.808351   

===================================================

Cartesian coordinates of : AC8_21
---------------------------------------------------
Atomic number (AN)    and     Cartesian coordinates
AN         X            Y             Z
---------------------------------------------------
6          -1.493467    -3.710496    -0.403288   
1          -2.391935    -3.576621    -1.009191   
1          -1.185084    -4.757760    -0.501681   
1          -0.686372    -3.071275    -0.769855   
6          -3.137380    -3.845206    1.555397    
1          -3.428232    -4.823748    1.163818    
1          -3.154560    -3.850269    2.645034    
1          -3.863329    -3.115849    1.180457    
6          -1.781335    -3.441824    1.048384    
8          -0.958890    -2.939738    1.777481    
6          -3.035802    -0.983127    -2.592526   
1          -2.757635    0.008537     -2.963823   
1          -3.558904    -1.493138    -3.407024   
1          -2.138207    -1.539630    -2.319701   
6          -5.272518    -0.151695    -1.677513   
1          -5.849537    -0.752509    -2.387558   
1          -5.835123    -0.035616    -0.751793   
1          -5.100056    0.823839     -2.139342   
6          -3.949542    -0.813403    -1.409970   
8          -3.640960    -1.194334    -0.303962   
6          -0.480455    0.036105     -0.328587   
1          -1.533560    0.275016     -0.518513   
1          -0.058714    0.860247     0.256702    
1          -0.423614    -0.902449    0.227977    
6          0.436330     1.185161     -2.415627   
1          1.002299     1.897187     -1.806056   
1          0.946331     0.986136     -3.358341   
1          -0.535951    1.652944     -2.610113   
6          0.225663     -0.088313    -1.646816   
8          0.573335     -1.159662    -2.092867   
6          2.116454     2.985136     2.188056    
1          2.614511     3.865266     2.608333    
1          2.773119     2.129012     2.370251    
1          1.150200     2.836553     2.672461    
6          3.205543     3.207793     -0.115410   
1          3.642327     2.203535     -0.105140   
1          2.987121     3.503536     -1.142001   
1          3.940422     3.887675     0.324223    
6          1.947247     3.170266     0.707817    
8          0.855969     3.280074     0.199170    
6          -2.567232    2.799898     0.510692    
1          -3.137648    3.620586     0.956208    
1          -1.553630    2.870511     0.920888    
1          -3.016934    1.844850     0.787932    
6          -1.878552    4.201508     -1.510795   
1          -0.808497    4.160736     -1.277930   
1          -2.024414    4.279185     -2.587989   
1          -2.275954    5.086934     -1.007663   
6          -2.518769    2.950414     -0.978901   
8          -2.938942    2.092354     -1.724354   
6          3.705312     -2.491502    -2.578780   
1          4.137290     -2.519901    -3.584342   
1          2.637993     -2.275802    -2.697276   
1          3.850280     -3.456204    -2.092993   
6          4.125285     0.008124     -2.271580   
1          3.091988     0.278992     -2.022817   
1          4.804742     0.702894     -1.777885   
1          4.226385     0.075513     -3.357754   
6          4.359232     -1.395804    -1.782730   
8          5.010014     -1.622346    -0.791453   
6          3.787410     -0.928547    2.202491    
1          4.722884     -1.359822    1.830213    
1          3.435271     -1.563778    3.020023    
1          3.976232     0.083560     2.561409    
6          2.262258     -2.261789    0.653878    
1          1.522849     -2.592583    1.393117    
1          1.768496     -2.196956    -0.317134   
1          3.064904     -3.003558    0.633237
[truncated: 315,640 more chars]
