# Supplementary material for: Comprehensive Modeling of Acetone Clusters: QTAIM Analysis and QCE Study
Source: J Comput Chem. 2026 Apr 20;47:e70380. doi: 10.1002/jcc.70380 (PMC13094332; doi:10.1002/jcc.70380)
Supplement: Supplementary file 1 — Data S1: Additional data include optimized geometries of all acetone clusters reported in this work, as well as QTAIM analysis data of the most stable acetone cluster structures. [file JCC-47-0-s001.zip › Supporting_information/QTAIM_AC9_AC10.xlsx]

## Sheet: Sheet1
	#	BCP Name	Atoms name	Rho	DeltaRho	K	Ellipticity	BPL-GBL					Cluster	Type_Interaction	Atoms	Rho	DeltaRho	K	Ellipticity	BPL-GBL
																									Atoms	Rho	DeltaRho	K	Ellipticity	BPL-GBL
	N9
	1	BCP1	C1 - H2	0.269661	-0.888215	0.005928	0.264389	6.7e-05					N9		C1 - H2	0.269661	-0.888215	0.005928	0.264389	6.7e-05
	2	BCP2	C1 - H3	0.269744	-0.882822	0.015385	0.266044	0.000102							C1 - H3	0.269744	-0.882822	0.015385	0.266044	0.000102			N9	C-H···O	C1 - H2	0.269661	-0.888215	0.005928	0.264389	6.7e-05
	3	BCP3	H22 - H52	0.006067	0.022859	0.604181	-0.001087	1.13861							C1 - H4	0.273905	-0.913499	0.010483	0.271675	0.000159				C-H···O	C1 - H3	0.269744	-0.882822	0.015385	0.266044	0.000102
	4	BCP4	C1 - H4	0.273905	-0.913499	0.010483	0.271675	0.000159							C5 - H6	0.266918	-0.86348	0.006694	0.262029	0.00012				C-H···O	C1 - H4	0.273905	-0.913499	0.010483	0.271675	0.000159
	5	BCP5	C9 - O30	0.007192	0.029292	0.822339	-0.001437	0.014164							C5 - H7	0.275454	-0.930884	0.006926	0.272243	0.000108				C-H···O	C5 - H6	0.266918	-0.86348	0.006694	0.262029	0.00012
	6	BCP6	C1 - C9	0.262535	-0.687123	0.0568	0.236836	0.000156							C5 - H8	0.270327	-0.888769	0.00939	0.266397	0.000109				C-H···O	C5 - H7	0.275454	-0.930884	0.006926	0.272243	0.000108
	7	BCP7	C5 - C9	0.262875	-0.688596	0.050407	0.237698	7.3e-05							C11 - H12	0.270029	-0.885517	0.016641	0.266118	0.00012				C-H···O	C5 - H8	0.270327	-0.888769	0.00939	0.266397	0.000109
	8	BCP8	C5 - H6	0.266918	-0.86348	0.006694	0.262029	0.00012							C21 - H36	0.006392	0.023102	0.95888	-0.001005	0.451362				C-H···O	C11 - H12	0.270029	-0.885517	0.016641	0.266118	0.00012
	9	BCP9	O10 - H22	0.00491	0.018048	0.1234	-0.000931	0.063127							C11 - H13	0.267994	-0.878909	0.008845	0.262223	5.9e-05				C-H···O	C21 - H36	0.006392	0.023102	0.95888	-0.001005	0.451362
	10	BCP10	C5 - H7	0.275454	-0.930884	0.006926	0.272243	0.000108							C11 - H14	0.275114	-0.923125	0.010022	0.272835	0.000156				C-H···O	C11 - H13	0.267994	-0.878909	0.008845	0.262223	5.9e-05
	11	BCP11	C5 - H8	0.270327	-0.888769	0.00939	0.266397	0.000109							C15 - H18	0.266844	-0.863165	0.010263	0.261708	0.000101				C-H···O	C11 - H14	0.275114	-0.923125	0.010022	0.272835	0.000156
	12	BCP12	C9 - O10	0.412176	0.328415	0.073349	0.722022	1e-06							C15 - H16	0.271057	-0.898595	0.013458	0.266535	7.3e-05				C-H···O	C15 - H18	0.266844	-0.863165	0.010263	0.261708	0.000101
	13	BCP13	H13 - H24	0.004103	0.014003	0.58247	-0.000679	0.317925							C15 - H17	0.274628	-0.919788	0.008749	0.27206	0.00016				C-H···O	C15 - H16	0.271057	-0.898595	0.013458	0.266535	7.3e-05
	14	BCP14	C11 - H12	0.270029	-0.885517	0.016641	0.266118	0.00012							C21 - H22	0.265634	-0.864761	0.004651	0.258594	6.4e-05				C-H···O	C15 - H17	0.274628	-0.919788	0.008749	0.27206	0.00016
	15	BCP15	C21 - H36	0.006392	0.023102	0.95888	-0.001005	0.451362							C21 - H24	0.270413	-0.892499	0.014466	0.265657	0.000139				C-H···O	C21 - H22	0.265634	-0.864761	0.004651	0.258594	6.4e-05
	16	BCP16	C11 - H13	0.267994	-0.878909	0.008845	0.262223	5.9e-05							C21 - H23	0.273118	-0.911678	0.012819	0.269425	0.000142				C-H···O	C21 - H24	0.270413	-0.892499	0.014466	0.265657	0.000139
	17	BCP17	C11 - H14	0.275114	-0.923125	0.010022	0.272835	0.000156							C25 - H26	0.268152	-0.876916	0.015402	0.262391	8.5e-05				C-H···O	C21 - H23	0.273118	-0.911678	0.012819	0.269425	0.000142
	18	BCP18	C11 - C19	0.264062	-0.693919	0.061317	0.239944	0.000204							C25 - H27	0.274092	-0.913817	0.008918	0.271973	0.000183				C-H···O	C25 - H26	0.268152	-0.876916	0.015402	0.262391	8.5e-05
	19	BCP19	H24 - O90	0.009036	0.03187	0.060979	-0.001501	0.01287							C25 - H28	0.269782	-0.890942	0.015224	0.264483	5.3e-05				C-H···O	C25 - H27	0.274092	-0.913817	0.008918	0.271973	0.000183
	20	BCP20	H16 - H24	0.005897	0.020236	0.655534	-0.000874	0.343471							C31 - H32	0.273761	-0.911561	0.013357	0.271219	0.000135				C-H···O	C25 - H28	0.269782	-0.890942	0.015224	0.264483	5.3e-05
	21	BCP21	C15 - H18	0.266844	-0.863165	0.010263	0.261708	0.000101							C31 - H33	0.271757	-0.898237	0.01579	0.268586	0.000103				C-H···O	C31 - H32	0.273761	-0.911561	0.013357	0.271219	0.000135
	22	BCP22	C15 - H16	0.271057	-0.898595	0.013458	0.266535	7.3e-05							C31 - H34	0.268107	-0.876176	0.003167	0.262698	5.8e-05				C-H···O	C31 - H33	0.271757	-0.898237	0.01579	0.268586	0.000103
	23	BCP23	C15 - C19	0.26236	-0.685772	0.056105	0.236741	0.000105							C35 - H36	0.270499	-0.894449	0.012274	0.265961	0.000159				C-H···O	C31 - H34	0.268107	-0.876176	0.003167	0.262698	5.8e-05
	24	BCP24	C15 - H17	0.274628	-0.919788	0.008749	0.27206	0.00016							C35 - H37	0.274913	-0.92788	0.008438	0.271413	0.000146				C-H···O	C35 - H36	0.270499	-0.894449	0.012274	0.265961	0.000159
	25	BCP25	C19 - O20	0.410657	0.31147	0.069565	0.719025	1e-06							C35 - H38	0.265407	-0.854745	0.00868	0.259379	0.000141				C-H···O	C35 - H37	0.274913	-0.92788	0.008438	0.271413	0.000146
	26	BCP26	C21 - H22	0.265634	-0.864761	0.004651	0.258594	6.4e-05							C41 - H42	0.269405	-0.880357	0.016423	0.265749	0.000103				C-H···O	C35 - H38	0.265407	-0.854745	0.00868	0.259379	0.000141
	27	BCP27	C21 - H24	0.270413	-0.892499	0.014466	0.265657	0.000139							C41 - H43	0.270108	-0.891261	0.006793	0.265094	6e-05				C-H···O	C41 - H42	0.269405	-0.880357	0.016423	0.265749	0.000103
	28	BCP28	H17 - C29	0.005191	0.019286	0.867672	-0.000927	0.774079							C41 - H44	0.274389	-0.916372	0.010499	0.272176	0.000158				C-H···O	C41 - H43	0.270108	-0.891261	0.006793	0.265094	6e-05
	29	BCP29	H17 - H26	0.004779	0.018655	2.41067	-0.000985	0.637959							C45 - H46	0.272248	-0.902018	0.007165	0.268997	0.000131				C-H···O	C41 - H44	0.274389	-0.916372	0.010499	0.272176	0.000158
	30	BCP30	O20 - H23	0.004605	0.015973	1.08829	-0.000777	1.32211							C45 - H48	0.266423	-0.860151	0.004557	0.261501	0.000115				C-H···O	C45 - H46	0.272248	-0.902018	0.007165	0.268997	0.000131
	31	BCP31	O20 - H26	0.009162	0.033546	0.065705	-0.001563	0.023011							C45 - H47	0.275507	-0.929497	0.006656	0.272682	0.000118				C-H···O	C45 - H48	0.266423	-0.860151	0.004557	0.261501	0.000115
	32	BCP32	H7 - O80	0.007473	0.026629	0.029953	-0.001262	0.016258							C51 - H52	0.267662	-0.87607	0.001687	0.261477	5.4e-05				C-H···O	C45 - H47	0.275507	-0.929497	0.006656	0.272682	0.000118
	33	BCP33	C21 - H23	0.273118	-0.911678	0.012819	0.269425	0.000142							C51 - H54	0.272224	-0.903694	0.007925	0.269045	8.3e-05				C-H···O	C51 - H52	0.267662	-0.87607	0.001687	0.261477	5.4e-05
	34	BCP34	H8 - H27	0.005546	0.021066	1.09311	-0.001013	0.780425							C51 - H53	0.272271	-0.900915	0.007975	0.269033	8.6e-05				C-H···O	C51 - H54	0.272224	-0.903694	0.007925	0.269045	8.3e-05
	35	BCP35	C25 - H26	0.268152	-0.876916	0.015402	0.262391	8.5e-05							C55 - H56	0.26888	-0.880228	0.008042	0.26368	6e-05				C-H···O	C51 - H53	0.272271	-0.900915	0.007975	0.269033	8.6e-05
	36	BCP36	C21 - C29	0.262548	-0.687245	0.059019	0.237697	0.00012							C55 - H57	0.274789	-0.919904	0.007413	0.27271	0.000133				C-H···O	C55 - H56	0.26888	-0.880228	0.008042	0.26368	6e-05
	37	BCP37	H26 - H66	0.00411	0.015012	1.27291	-0.000792	0.446944							C55 - H58	0.270337	-0.888921	0.010452	0.266985	9.1e-05				C-H···O	C55 - H57	0.274789	-0.919904	0.007413	0.27271	0.000133
	38	BCP38	C25 - C29	0.264694	-0.69612	0.063324	0.241198	0.000169							C61 - H62	0.269524	-0.881177	0.014349	0.265707	0.000101				C-H···O	C55 - H58	0.270337	-0.888921	0.010452	0.266985	9.1e-05
	39	BCP39	C25 - H27	0.274092	-0.913817	0.008918	0.271973	0.000183							C61 - H63	0.269717	-0.887036	0.006968	0.264756	6.6e-05				C-H···O	C61 - H62	0.269524	-0.881177	0.014349	0.265707	0.000101
	40	BCP40	C25 - H28	0.269782	-0.890942	0.015224	0.264483	5.3e-05							C61 - H64	0.274512	-0.91744	0.008996	0.272296	0.000154				C-H···O	C61 - H63	0.269717	-0.887036	0.006968	0.264756	6.6e-05
	41	BCP41	H28 - O80	0.009569	0.039214	0.068026	-0.001888	0.026191							C65 - H66	0.269474	-0.884517	0.006645	0.264639	0.000107				C-H···O	C61 - H64	0.274512	-0.91744	0.008996	0.272296	0.000154
	42	BCP42	H2 - O30	0.008457	0.035953	0.296028	-0.001742	0.114622							C65 - H67	0.274992	-0.927706	0.007885	0.271747	0.000157				C-H···O	C65 - H66	0.269474	-0.884517	0.006645	0.264639	0.000107
	43	BCP43	C29 - O30	0.407621	0.273413	0.057701	0.713038	1e-06							C65 - H68	0.268008	-0.870317	0.011303	0.263569	0.000131				C-H···O	C65 - H67	0.274992	-0.927706	0.007885	0.271747	0.000157
	44	BCP44	H13 - H34	0.005804	0.018688	0.103132	-0.000731	0.120295							C71 - H72	0.268319	-0.872585	0.015281	0.264238	0.000109				C-H···O	C65 - H68	0.268008	-0.870317	0.011303	0.263569	0.000131
	45	BCP45	C31 - C39	0.262263	-0.685933	0.059249	0.236312	0.000178							C71 - H73	0.27045	-0.896221	0.007379	0.265364	7e-05				C-H···O	C71 - H72	0.268319	-0.872585	0.015281	0.264238	0.000109
	46	BCP46	C31 - H32	0.273761	-0.911561	0.013357	0.271219	0.000135							C71 - H74	0.275088	-0.921959	0.008212	0.273136	0.000154				C-H···O	C71 - H73	0.27045	-0.896221	0.007379	0.265364	7e-05
	47	BCP47	C31 - H33	0.271757	-0.898237	0.01579	0.268586	0.000103							C75 - H76	0.270521	-0.894454	0.009419	0.26542	8e-05				C-H···O	C71 - H74	0.275088	-0.921959	0.008212	0.273136	0.000154
	48	BCP48	C31 - H34	0.268107	-0.876176	0.003167	0.262698	5.8e-05							C75 - H77	0.27481	-0.924542	0.008292	0.271779	0.000184				C-H···O	C75 - H76	0.270521	-0.894454	0.009419	0.26542	8e-05
	49	BCP49	H13 - H36	0.005631	0.015066	0.039668	-0.000413	0.022594							C75 - H78	0.267059	-0.863514	0.013831	0.262501	0.00012				C-H···O	C75 - H77	0.27481	-0.924542	0.008292	0.271779	0.000184
	50	BCP50	H36 - O70	0.006731	0.027488	0.033633	-0.0014	0.024965							C81 - H82	0.269371	-0.880604	0.016651	0.265559	0.000146				C-H···O	C75 - H78	0.267059	-0.863514	0.013831	0.262501	0.00012
	51	BCP51	C35 - H36	0.270499	-0.894449	0.012274	0.265961	0.000159							C81 - H83	0.266438	-0.871627	0.004969	0.259631	0.000125				C-H···O	C81 - H82	0.269371	-0.880604	0.016651	0.265559	0.000146
	52	BCP52	C35 - C39	0.264995	-0.699164	0.05397	0.241848	0.000104							C81 - H84	0.276038	-0.931199	0.010828	0.273605	0.00015				C-H···O	C81 - H83	0.266438	-0.871627	0.004969	0.259631	0.000125
	53	BCP53	C35 - H37	0.274913	-0.92788	0.008438	0.271413	0.000146							C85 - H86	0.272647	-0.902973	0.010874	0.269785	0.000136				C-H···O	C81 - H84	0.276038	-0.931199	0.010828	0.273605	0.00015
	54	BCP54	C35 - H38	0.265407	-0.854745	0.00868	0.259379	0.000141							C85 - H87	0.273076	-0.91639	0.009799	0.268848	0.000149				C-H···O	C85 - H86	0.272647	-0.902973	0.010874	0.269785	0.000136
	55	BCP55	C39 - O90	0.006604	0.026073	1.25992	-0.001245	0.04131							C85 - H88	0.266088	-0.858775	0.00235	0.260562	0.00011				C-H···O	C85 - H87	0.273076	-0.91639	0.009799	0.268848	0.000149
	56	BCP56	H37 - H54	0.005512	0.017138	0.385552	-0.00064	0.065265																C-H···O	C85 - H88	0.266088	-0.858775	0.00235	0.260562	0.00011
	57	BCP57	C39 - O40	0.409919	0.313995	0.063944	0.716697	2e-06							O40 - C49	0.007191	0.032163	7.49836	-0.001613	0.177754			N10	C-H···O	C1 - H2	0.268897	-0.876874	0.013732	0.264795	0.000101
	58	BCP58	O40 - C49	0.007191	0.032163	7.49836	-0.001613	0.177754							O50 - C51	0.009263	0.041871	1.40249	-0.00196	0.472368				C-H···O	C1 - H3	0.270146	-0.890219	0.007831	0.265407	6.6e-05
	59	BCP59	C41 - H42	0.269405	-0.880357	0.016423	0.265749	0.000103							O10 - C59	0.008834	0.038142	0.12418	-0.001757	0.010368				C-H···O	C1 - H4	0.274656	-0.918789	0.008207	0.27239	0.000146
	60	BCP60	O40 - H43	0.009793	0.043226	0.35262	-0.002062	0.061166							O20 - C69	0.007936	0.031857	0.233242	-0.001437	0.011456				C-H···O	C5 - H6	0.269231	-0.882988	0.007611	0.264351	0.0001
	61	BCP61	C41 - H43	0.270108	-0.891261	0.006793	0.265094	6e-05																C-H···O	C5 - H7	0.275171	-0.928716	0.007478	0.27209	0.000147
	62	BCP62	C41 - H44	0.274389	-0.916372	0.010499	0.272176	0.000158							H17 - C29	0.005191	0.019286	0.867672	-0.000927	0.774079				C-H···O	C5 - H8	0.267798	-0.86903	0.01123	0.263221	0.000129
	63	BCP63	O40 - H46	0.0076	0.031742	1.20633	-0.001586	0.456764							H54 - C89	0.007341	0.024849	0.513421	-0.000929	0.091149				C-H···O	C11 - H12	0.267377	-0.873412	0.012157	0.261211	9.8e-05
	64	BCP64	C41 - C49	0.262841	-0.688551	0.056328	0.237299	0.000137																C-H···O	C11 - H13	0.268865	-0.88252	0.01262	0.263411	0.000116
	65	BCP65	C45 - H46	0.272248	-0.902018	0.007165	0.268997	0.000131							H22 - H52	0.006067	0.022859	0.604181	-0.001087	1.13861				C-H···O	C11 - H14	0.275302	-0.924348	0.008055	0.272329	0.000158
	66	BCP66	H37 - O60	0.009268	0.032644	0.026697	-0.001551	0.005573							H13 - H24	0.004103	0.014003	0.58247	-0.000679	0.317925				C-H···O	C15 - H16	0.266908	-0.866901	0.005916	0.261125	6.1e-05
	67	BCP67	C45 - C49	0.263058	-0.690328	0.047835	0.238055	7.6e-05							H16 - H24	0.005897	0.020236	0.655534	-0.000874	0.343471				C-H···O	C11 - H97	0.006812	0.024591	2.39339	-0.001081	0.24408
	68	BCP68	C45 - H48	0.266423	-0.860151	0.004557	0.261501	0.000115							H17 - H26	0.004779	0.018655	2.41067	-0.000985	0.637959				C-H···O	C15 - H17	0.273428	-0.90933	0.011847	0.270788	0.000153
	69	BCP69	C45 - H47	0.275507	-0.929497	0.006656	0.272682	0.000118							H8 - H27	0.005546	0.021066	1.09311	-0.001013	0.780425				C-H···O	C15 - H18	0.272988	-0.910951	0.014905	0.269275	8.5e-05
	70	BCP70	C49 - O50	0.411053	0.316722	0.068705	0.719658	1e-06							H26 - H66	0.00411	0.015012	1.27291	-0.000792	0.446944				C-H···O	C21 - H22	0.269224	-0.885367	0.005593	0.263814	7.6e-05
	71	BCP71	O10 - H52	0.008846	0.034443	0.844848	-0.001576	0.178571							H13 - H34	0.005804	0.018688	0.103132	-0.000731	0.120295				C-H···O	C21 - H23	0.270057	-0.885317	0.015658	0.266635	0.000118
	72	BCP72	O30 - H52	0.005183	0.016375	0.037192	-0.000708	0.017817							H13 - H36	0.005631	0.015066	0.039668	-0.000413	0.022594				C-H···O	C21 - H24	0.275031	-0.921084	0.010659	0.272801	0.000148
	73	BCP73	O50 - C51	0.009263	0.041871	1.40249	-0.00196	0.472368							H37 - H54	0.005512	0.017138	0.385552	-0.00064	0.065265				C-H···O	C25 - H26	0.268017	-0.871147	0.013543	0.263489	0.000141
	74	BCP74	C51 - H52	0.267662	-0.87607	0.001687	0.261477	5.4e-05							H4 - H58	0.003981	0.012576	0.306275	-0.000499	0.047801				C-H···O	C25 - H27	0.274721	-0.923861	0.008153	0.271582	0.000139
	75	BCP75	H4 - H58	0.003981	0.012576	0.306275	-0.000499	0.047801							H23 - H67	0.005544	0.017324	0.286512	-0.000644	0.128164				C-H···O	C25 - H28	0.269117	-0.886895	0.009919	0.263647	0.000133
	76	BCP76	C51 - H54	0.272224	-0.903694	0.007925	0.269045	8.3e-05							H28 - H67	0.004339	0.015408	0.980919	-0.000769	0.353449				C-H···O	C31 - H32	0.268878	-0.87715	0.013356	0.26488	0.000106
	77	BCP77	C51 - H53	0.272271	-0.900915	0.007975	0.269033	8.6e-05							H23 - H77	0.005051	0.018076	2.31159	-0.00086	0.511986				C-H···O	C31 - H33	0.270462	-0.89156	0.007761	0.265942	7.7e-05
	78	BCP78	O10 - C59	0.008834	0.038142	0.12418	-0.001757	0.010368							H37 - H76	0.005491	0.018877	0.567964	-0.000812	0.301616				C-H···O	C31 - H34	0.275106	-0.921671	0.008204	0.272991	0.000149
	79	BCP79	O50 - H56	0.006465	0.026351	2.16468	-0.001381	0.294521							H67 - H77	0.004972	0.01596	0.56758	-0.000617	0.064535				C-H···O	C35 - H36	0.270601	-0.891874	0.007763	0.266216	0.000105
	80	BCP80	C51 - C59	0.263566	-0.694465	0.046499	0.238627	0.000102							H16 - H87	0.004688	0.015024	0.33785	-0.000613	0.171539				C-H···O	C35 - H38	0.267411	-0.866397	0.009945	0.262664	0.000118
	81	BCP81	C55 - C59	0.264816	-0.699801	0.049448	0.240538	0.00013							H24 - H87	0.004561	0.014901	1.19789	-0.000586	0.09409				C-H···O	C35 - H37	0.274408	-0.9233	0.007804	0.271144	0.000167
	82	BCP82	C55 - H56	0.26888	-0.880228	0.008042	0.26368	6e-05																C-H···O	C41 - H42	0.269633	-0.885731	0.007885	0.264852	7.4e-05
	83	BCP83	C55 - H57	0.274789	-0.919904	0.007413	0.27271	0.000133							C9 - O30	0.007192	0.029292	0.822339	-0.001437	0.014164				C-H···O	C41 - H43	0.269356	-0.881309	0.013788	0.26529	9.3e-05
	84	BCP84	C55 - H58	0.270337	-0.888921	0.010452	0.266985	9.1e-05							C9 - O10	0.412176	0.328415	0.073349	0.722022	1e-06				C-H···O	C41 - H44	0.274986	-0.920919	0.008381	0.272933	0.000145
	85	BCP85	H47 - O60	0.007126	0.027028	0.08261	-0.001347	0.020639							C19 - O20	0.410657	0.31147	0.069565	0.719025	1e-06				C-H···O	C45 - H46	0.267414	-0.874419	0.003585	0.260784	8e-05
	86	BCP86	H22 - O60	0.004101	0.013225	0.271489	-0.000599	0.026789							C29 - O30	0.407621	0.273413	0.057701	0.713038	1e-06				C-H···O	C45 - H47	0.273266	-0.910348	0.010011	0.2708	0.000143
	87	BCP87	C59 - O60	0.410365	0.303369	0.061973	0.718506	1e-06							C39 - O90	0.006604	0.026073	1.25992	-0.001245	0.04131				C-H···O	C45 - H48	0.271604	-0.897006	0.011126	0.26794	0.000113
	88	BCP88	H14 - O70	0.006288	0.0259	0.610517	-0.001387	0.441457							C39 - O40	0.409919	0.313995	0.063944	0.716697	2e-06				C-H···O	C51 - H53	0.268766	-0.878179	0.018208	0.264288	0.000113
	89	BCP89	O20 - H63	0.007726	0.030246	0.998268	-0.001467	0.218326							C49 - O50	0.411053	0.316722	0.068705	0.719658	1e-06				C-H···O	C51 - H52	0.267486	-0.878656	0.011617	0.261209	0.000106
	90	BCP90	O20 - C69	0.007936	0.031857	0.233242	-0.001437	0.011456							C59 - O60	0.410365	0.303369	0.061973	0.718506	1e-06				C-H···O	C51 - H54	0.274932	-0.921781	0.009083	0.272486	0.000157
	91	BCP91	H23 - O70	0.008153	0.028276	0.041681	-0.001308	0.014391							C69 - O70	0.411217	0.31796	0.071737	0.720129	2e-06				C-H···O	C55 - H97	0.005923	0.022933	0.523112	-0.001074	0.246331
	92	BCP92	C61 - C69	0.262081	-0.68537	0.052407	0.235896	0.000126							C79 - O80	0.409341	0.310516	0.066185	0.715732	2e-06				C-H···O	C55 - H58	0.274478	-0.919065	0.010059	0.271388	0.000107
	93	BCP93	C61 - H62	0.269524	-0.881177	0.014349	0.265707	0.000101							C89 - O90	0.40876	0.302043	0.062637	0.714341	1e-06				C-H···O	C55 - H56	0.266143	-0.858538	0.005871	0.260968	0.000109
	94	BCP94	C61 - H63	0.269717	-0.887036	0.006968	0.264756	6.6e-05																C-H···O	C55 - H57	0.27216	-0.907825	0.010121	0.267897	0.000153
	95	BCP95	C61 - H64	0.274512	-0.91744	0.008996	0.272296	0.000154							H24 - O90	0.009036	0.03187	0.060979	-0.001501	0.01287				C-H···O	C61 - H62	0.266234	-0.858902	0.005143	0.261091	0.000121
	96	BCP96	O20 - H66	0.007733	0.033382	1.15116	-0.001659	0.284653							H7 - O80	0.007473	0.026629	0.029953	-0.001262	0.016258				C-H···O	C61 - H63	0.271693	-0.898768	0.007835	0.268167	0.000141
	97	BCP97	H23 - H67	0.005544	0.017324	0.286512	-0.000644	0.128164							H28 - O80	0.009569	0.039214	0.068026	-0.001888	0.026191				C-H···O	C61 - H64	0.27568	-0.932857	0.007738	0.272682	0.000141
	98	BCP98	H28 - H67	0.004339	0.015408	0.980919	-0.000769	0.353449							H2 - O30	0.008457	0.035953	0.296028	-0.001742	0.114622				C-H···O	C65 - H66	0.269744	-0.888487	0.006368	0.264559	6.4e-05
	99	BCP99	C65 - C69	0.262924	-0.68882	0.050987	0.237983	7.6e-05							H36 - O70	0.006731	0.027488	0.033633	-0.0014	0.024965				C-H···O	C65 - C69	0.263221	-0.690608	0.056823	0.237954	0.000155
	100	BCP100	C65 - H66	0.269474	-0.884517	0.006645	0.264639	0.000107							H37 - O60	0.009268	0.032644	0.026697	-0.001551	0.005573				C-H···O	C65 - H67	0.274379	-0.916418	0.010683	0.272159	0.000157
	101	BCP101	H67 - O80	0.007756	0.026076	0.021919	-0.001202	0.002436							H47 - O60	0.007126	0.027028	0.08261	-0.001347	0.020639				C-H···O	C65 - H68	0.26986	-0.883845	0.016124	0.266328	0.000102
	102	BCP102	C65 - H67	0.274992	-0.927706	0.007885	0.271747	0.000157							H22 - O60	0.004101	0.013225	0.271489	-0.000599	0.026789				C-H···O	C95 - H96	0.270613	-0.896326	0.01232	0.265419	6.6e-05
	103	BCP103	C69 - O70	0.411217	0.31796	0.071737	0.720129	2e-06							H14 - O70	0.006288	0.0259	0.610517	-0.001387	0.441457				C-H···O	C75 - H98	0.005077	0.018764	0.853403	-0.000887	0.192983
	104	BCP104	C65 - H68	0.268008	-0.870317	0.011303	0.263569	0.000131							H23 - O70	0.008153	0.028276	0.041681	-0.001308	0.014391				C-H···O	C71 - H72	0.268221	-0.872262	0.016496	0.264078	0.000106
	105	BCP105	H23 - H77	0.005051	0.018076	2.31159	-0.00086	0.511986							H67 - O80	0.007756	0.026076	0.021919	-0.001202	0.002436				C-H···O	C71 - H73	0.27032	-0.89498	0.01066	0.264989	5.8e-05
	106	BCP106	H22 - O80	0.006146	0.023402	1.36457	-0.0012	0.201567							H22 - O80	0.006146	0.023402	1.36457	-0.0012	0.201567				C-H···O	C71 - H74	0.274754	-0.918825	0.009074	0.272563	0.000172
	107	BCP107	O10 - H73	0.00705	0.030085	0.556606	-0.001551	0.555859							H16 - O90	0.007655	0.025723	0.030788	-0.001134	0.012694				C-H···O	C95 - H98	0.265659	-0.864494	0.01145	0.258607	9.9e-05
	108	BCP108	O60 - H73	0.00657	0.02426	0.047575	-0.001164	0.025011							H13 - O90	0.007791	0.032262	0.06002	-0.001579	0.054121				C-H···O	C75 - H76	0.26837	-0.8839	0.008728	0.262305	0.000132
	109	BCP109	C71 - H72	0.268319	-0.872585	0.015281	0.264238	0.000109							H34 - O90	0.00774	0.030151	0.384981	-0.001446	0.103441				C-H···O	C75 - H77	0.27517	-0.926106	0.00954	0.272173	0.000135
	110	BCP110	C71 - H73	0.27045	-0.896221	0.007379	0.265364	7e-05																C-H···O	C75 - H78	0.268163	-0.871611	0.015633	0.26395	0.000138
	111	BCP111	C71 - H74	0.275088	-0.921959	0.008212	0.273136	0.000154							O10 - H22	0.00491	0.018048	0.1234	-0.000931	0.063127				C-H···O	C81 - H82	0.270291	-0.895224	0.009005	0.265274	7.8e-05
	112	BCP112	C71 - C79	0.26359	-0.691748	0.055025	0.23889	0.000139							O20 - H23	0.004605	0.015973	1.08829	-0.000777	1.32211				C-H···O	C81 - H84	0.273488	-0.913646	0.007361	0.270589	0.000144
	113	BCP113	C75 - C79	0.262649	-0.686655	0.055088	0.237624	0.000105							O20 - H26	0.009162	0.033546	0.065705	-0.001563	0.023011				C-H···O	C81 - H83	0.267416	-0.867019	0.011445	0.262402	0.000102
	114	BCP114	H37 - H76	0.005491	0.018877	0.567964	-0.000812	0.301616							O40 - H43	0.009793	0.043226	0.35262	-0.002062	0.061166				C-H···O	C85 - H86	0.269504	-0.881607	0.014144	0.265737	0.000108
	115	BCP115	O60 - H76	0.009938	0.040635	0.055543	-0.001968	0.02037							O40 - H46	0.0076	0.031742	1.20633	-0.001586	0.456764				C-H···O	C85 - H87	0.275159	-0.922111	0.008732	0.272957	0.000139
	116	BCP116	H67 - H77	0.004972	0.01596	0.56758	-0.000617	0.064535							O10 - H52	0.008846	0.034443	0.844848	-0.001576	0.178571				C-H···O	C85 - H88	0.269411	-0.884788	0.006989	0.26476	7.1e-05
	117	BCP117	O70 - H77	0.007738	0.02643	0.037613	-0.001221	0.006321							O30 - H52	0.005183	0.016375	0.037192	-0.000708	0.017817				C-H···O	C91 - H92	0.267369	-0.872308	0.010446	0.261491	8.1e-05
	118	BCP118	C75 - H76	0.270521	-0.894454	0.009419	0.26542	8e-05							O50 - H56	0.006465	0.026351	2.16468	-0.001381	0.294521				C-H···O	C91 - H93	0.271319	-0.900415	0.015895	0.266681	7.5e-05
	119	BCP119	C75 - H77	0.27481	-0.924542	0.008292	0.271779	0.000184							O20 - H63	0.007726	0.030246	0.998268	-0.001467	0.218326				C-H···O	C91 - H94	0.274051	-0.913256	0.010633	0.271811	0.000178
	120	BCP120	C75 - H78	0.267059	-0.863514	0.013831	0.262501	0.00012							O20 - H66	0.007733	0.033382	1.15116	-0.001659	0.284653				C-H···O	C95 - H97	0.273471	-0.913171	0.005768	0.270564	0.000144
	121	BCP121	C79 - O80	0.409341	0.310516	0.066185	0.715732	2e-06							O10 - H73	0.00705	0.030085	0.556606	-0.001551	0.555859					MIN	0.005077	-0.932857
	122	BCP122	O40 - H84	0.007552	0.030712	0.23373	-0.001501	0.116915							O60 - H73	0.00657	0.02426	0.047575	-0.001164	0.025011					MAX	0.276038	0.024591
	123	BCP123	H54 - C89	0.007341	0.024849	0.513421	-0.000929	0.091149							O60 - H76	0.009938	0.040635	0.055543	-0.001968	0.02037
	124	BCP124	O50 - H83	0.007196	0.025422	0.071168	-0.001225	0.016518							O70 - H77	0.007738	0.02643	0.037613	-0.001221	0.006321			N9	O···C	O40 - C49	0.007191	0.032163	7.49836	-0.001613	0.177754
	125	BCP125	C81 - C89	0.264486	-0.695031	0.061021	0.240989	0.00014							O40 - H84	0.007552	0.030712	0.23373	-0.001501	0.116915				O···C	O50 - C51	0.009263	0.041871	1.40249	-0.00196	0.472368
	126	BCP126	C81 - H82	0.269371	-0.880604	0.016651	0.265559	0.000146							O50 - H83	0.007196	0.025422	0.071168	-0.001225	0.016518				O···C	O10 - C59	0.008834	0.038142	0.12418	-0.001757	0.010368
	127	BCP127	C81 - H83	0.266438	-0.871627	0.004969	0.259631	0.000125							O30 - H87	0.007181	0.024475	0.037259	-0.001151	0.010857				O···C	O20 - C69	0.007936	0.031857	0.233242	-0.001437	0.011456
	128	BCP128	C81 - H84	0.276038	-0.931199	0.010828	0.273605	0.00015															N10	O···C	O30 - C39	0.00742	0.030707	0.711474	-0.001458	0.020986
	129	BCP129	H16 - H87	0.004688	0.015024	0.33785	-0.000613	0.171539							C1 - C9	0.262535	-0.687123	0.0568	0.236836	0.000156				O···C	O60 - C61	0.007581	0.031003	5.39603	-0.001509	0.403468
	130	BCP130	H24 - H87	0.004561	0.014901	1.19789	-0.000586	0.09409							C5 - C9	0.262875	-0.688596	0.050407	0.237698	7.3e-05				O···C	O60 - C69	0.007804	0.034082	1.24127	-0.001621	0.084384
	131	BCP131	O30 - H87	0.007181	0.024475	0.037259	-0.001151	0.010857							C11 - C19	0.264062	-0.693919	0.061317	0.239944	0.000204				O···C	O90 - C95	0.006367	0.026949	0.763509	-0.00142	0.231262
	132	BCP132	C85 - H86	0.272647	-0.902973	0.010874	0.269785	0.000136							C15 - C19	0.26236	-0.685772	0.056105	0.236741	0.000105					MIN	0.006367	0.026949
	133	BCP133	H16 - O90	0.007655	0.025723	0.030788	-0.001134	0.012694							C21 - C29	0.262548	-0.687245	0.059019	0.237697	0.00012					MAX	0.009263	0.041871
	134	BCP134	C85 - C89	0.261406	-0.681708	0.054873	0.235136	0.000109							C25 - C29	0.264694	-0.69612	0.063324	0.241198	0.000169
	135	BCP135	C85 - H87	0.273076	-0.91639	0.009799	0.268848	0.000149							C31 - C39	0.262263	-0.685933	0.059249	0.236312	0.000178			N9	H···C	H17 - C29	0.005191	0.019286	0.867672	-0.000927	0.774079
	136	BCP136	C85 - H88	0.266088	-0.858775	0.00235	0.260562	0.00011							C35 - C39	0.264995	-0.699164	0.05397	0.241848	0.000104				H···C	H54 - C89	0.007341	0.024849	0.513421	-0.000929	0.091149
	137	BCP137	H13 - O90	0.007791	0.032262	0.06002	-0.001579	0.054121							C41 - C49	0.262841	-0.688551	0.056328	0.237299	0.000137			N10	H···C	H52 - C95	0.004955	0.018706	1.16769	-0.000973	0.250038
	138	BCP138	H34 - O90	0.00774	0.030151	0.384981	-0.001446	0.103441							C45 - C49	0.263058	-0.690328	0.047835	0.238055	7.6e-05				H···C	H57 - C61	0.00409	0.015204	4.48989	-0.00081	0.059279
	139	BCP139	C89 - O90	0.40876	0.302043	0.062637	0.714341	1e-06							C51 - C59	0.263566	-0.694465	0.046499	0.238627	0.000102					MIN	0.00409	0.015204
															C55 - C59	0.264816	-0.699801	0.049448	0.240538	0.00013					MAX	0.007341	0.024849
															C61 - C69	0.262081	-0.68537	0.052407	0.235896	0.000126			N9	H···H	H22 - H52	0.006067	0.022859	0.604181	-0.001087	1.13861
															C65 - C69	0.262924	-0.68882	0.050987	0.237983	7.6e-05				H···H	H13 - H24	0.004103	0.014003	0.58247	-0.000679	0.317925
															C71 - C79	0.26359	-0.691748	0.055025	0.23889	0.000139				H···H	H16 - H24	0.005897	0.020236	0.655534	-0.000874	0.343471
															C75 - C79	0.262649	-0.686655	0.055088	0.237624	0.000105				H···H	H17 - H26	0.004779	0.018655	2.41067	-0.000985	0.637959
															C81 - C89	0.264486	-0.695031	0.061021	0.240989	0.00014				H···H	H8 - H27	0.005546	0.021066	1.09311	-0.001013	0.780425
															C85 - C89	0.261406	-0.681708	0.054873	0.235136	0.000109				H···H	H26 - H66	0.00411	0.015012	1.27291	-0.000792	0.446944
																								H···H	H13 - H34	0.005804	0.018688	0.103132	-0.000731	0.120295
																								H···H	H13 - H36	0.005631	0.015066	0.039668	-0.000413	0.022594
																								H···H	H37 - H54	0.005512	0.017138	0.385552	-0.00064	0.065265
																								H···H	H4 - H58	0.003981	0.012576	0.306275	-0.000499	0.047801
	N10																							H···H	H23 - H67	0.005544	0.017324	0.286512	-0.000644	0.128164
	1	BCP1	H12 - O100	0.007478	0.025164	0.044029	-0.00113	0.018421							H12 - O100	0.007478	0.025164	0.044029	-0.00113	0.018421				H···H	H28 - H67	0.004339	0.015408	0.980919	-0.000769	0.353449
	2	BCP2	C1 - H2	0.268897	-0.876874	0.013732	0.264795	0.000101							H16 - O30	0.007599	0.029943	0.253034	-0.00144	0.071446				H···H	H23 - H77	0.005051	0.018076	2.31159	-0.00086	0.511986
	3	BCP3	C1 - H3	0.270146	-0.890219	0.007831	0.265407	6.6e-05							H14 - O50	0.00979	0.034605	0.030613	-0.001597	0.008481				H···H	H37 - H76	0.005491	0.018877	0.567964	-0.000812	0.301616
	4	BCP4	C1 - H4	0.274656	-0.918789	0.008207	0.27239	0.000146							H13 - O40	0.009469	0.034617	0.101134	-0.001647	0.015255				H···H	H67 - H77	0.004972	0.01596	0.56758	-0.000617	0.064535
	5	BCP5	C9 - O100	0.006289	0.029874	2.68688	-0.001561	0.039933							H27 - O40	0.004982	0.017863	0.128976	-0.000904	0.027274				H···H	H16 - H87	0.004688	0.015024	0.33785	-0.000613	0.171539
	6	BCP6	C1 - C9	0.262338	-0.686442	0.052275	0.236395	0.000107							H7 - O40	0.007269	0.024065	0.033714	-0.001084	0.003622				H···H	H24 - H87	0.004561	0.014901	1.19789	-0.000586	0.09409
	7	BCP7	C5 - H6	0.269231	-0.882988	0.007611	0.264351	0.0001							H28 - O50	0.006706	0.027652	0.233822	-0.001389	0.157219			N10	H···H	H7 - H13	0.005061	0.017285	2.33026	-0.000781	0.591824
	8	BCP8	C5 - C9	0.262921	-0.689078	0.051381	0.237914	7.7e-05							H88 - O100	0.007663	0.031978	0.711622	-0.001562	0.148069				H···H	H7 - H37	0.004832	0.015421	0.416515	-0.000603	0.063883
	9	BCP9	C5 - H7	0.275171	-0.928716	0.007478	0.27209	0.000147							H57 - O90	0.007495	0.02625	0.01976	-0.001232	0.019376				H···H	H13 - H37	0.006416	0.020883	0.392878	-0.0008	0.189003
	10	BCP10	C5 - H8	0.267798	-0.86903	0.01123	0.263221	0.000129							H64 - O90	0.008082	0.034347	0.101386	-0.001799	0.002983				H···H	H16 - H36	0.004621	0.015763	0.417975	-0.000714	0.215701
	11	BCP11	C9 - O10	0.411433	0.320718	0.072126	0.720665	2e-06							H6 - O100	0.007519	0.030323	0.335713	-0.001465	0.117394				H···H	H14 - H28	0.006617	0.02404	0.801952	-0.001042	0.691377
	12	BCP12	H7 - H13	0.005061	0.017285	2.33026	-0.000781	0.591824							H3 - O100	0.008318	0.033508	0.27804	-0.001585	0.07713				H···H	H14 - H52	0.00477	0.012878	0.377113	-0.000332	0.019397
	13	BCP13	H7 - H37	0.004832	0.015421	0.416515	-0.000603	0.063883																H···H	H7 - H46	0.004551	0.016796	1.6095	-0.000867	0.538858
	14	BCP14	O10 - H12	0.007684	0.028374	0.222979	-0.001326	0.071232							C1 - H2	0.268897	-0.876874	0.013732	0.264795	0.000101				H···H	H14 - H47	0.006998	0.024511	0.330378	-0.000983	0.354617
	15	BCP15	O10 - H37	0.005995	0.01949	0.019033	-0.00087	0.006112							C1 - H3	0.270146	-0.890219	0.007831	0.265407	6.6e-05				H···H	H6 - H47	0.004947	0.017717	0.462839	-0.00086	0.391283
	16	BCP16	C11 - H12	0.267377	-0.873412	0.012157	0.261211	9.8e-05							C1 - H4	0.274656	-0.918789	0.008207	0.27239	0.000146				H···H	H47 - H98	0.006371	0.021079	0.899947	-0.000844	0.299024
	17	BCP17	C11 - H13	0.268865	-0.88252	0.01262	0.263411	0.000116							C5 - H6	0.269231	-0.882988	0.007611	0.264351	0.0001				H···H	H28 - H52	0.003622	0.011006	0.149594	-0.000413	0.046969
	18	BCP18	H13 - H37	0.006416	0.020883	0.392878	-0.0008	0.189003							C5 - H7	0.275171	-0.928716	0.007478	0.27209	0.000147				H···H	H54 - H77	0.004013	0.014129	0.018564	-0.000711	0.175924
	19	BCP19	C11 - H14	0.275302	-0.924348	0.008055	0.272329	0.000158							C5 - H8	0.267798	-0.86903	0.01123	0.263221	0.000129				H···H	H12 - H82	0.005831	0.018418	0.269232	-0.00072	0.170052
	20	BCP20	O10 - H18	0.008192	0.033304	0.077927	-0.001655	0.024366							C11 - H12	0.267377	-0.873412	0.012157	0.261211	9.8e-05				H···H	H18 - H82	0.00525	0.019173	0.615216	-0.000938	0.452702
	21	BCP21	C15 - H16	0.266908	-0.866901	0.005916	0.261125	6.1e-05							C11 - H13	0.268865	-0.88252	0.01262	0.263411	0.000116				H···H	H58 - H84	0.004426	0.014041	0.412447	-0.00059	0.16781
	22	BCP22	H16 - H36	0.004621	0.015763	0.417975	-0.000714	0.215701							C11 - H14	0.275302	-0.924348	0.008055	0.272329	0.000158				H···H	H84 - H97	0.004982	0.015971	0.303378	-0.000642	0.241669
	23	BCP23	C11 - C19	0.265713	-0.701788	0.057885	0.243353	9e-05							C15 - H16	0.266908	-0.866901	0.005916	0.261125	6.1e-05				H···H	H3 - H88	0.00495	0.016719	1.28744	-0.000731	0.777141
	24	BCP24	C11 - H97	0.006812	0.024591	2.39339	-0.001081	0.24408							C11 - H97	0.006812	0.024591	2.39339	-0.001081	0.24408					MIN	0.003622	0.011006
	25	BCP25	H16 - O30	0.007599	0.029943	0.253034	-0.00144	0.071446							C15 - H17	0.273428	-0.90933	0.011847	0.270788	0.000153					MAX	0.006998	0.024511
	26	BCP26	C15 - C19	0.26309	-0.688718	0.058654	0.238197	0.000168							C15 - H18	0.272988	-0.910951	0.014905	0.269275	8.5e-05			N9	O···C	C9 - O30	0.007192	0.029292	0.822339	-0.001437	0.014164
	27	BCP27	C15 - H17	0.273428	-0.90933	0.011847	0.270788	0.000153							C21 - H22	0.269224	-0.885367	0.005593	0.263814	7.6e-05				O···C	C9 - O10	0.412176	0.328415	0.073349	0.722022	1e-06
	28	BCP28	C15 - H18	0.272988	-0.910951	0.014905	0.269275	8.5e-05							C21 - H23	0.270057	-0.885317	0.015658	0.266635	0.000118				O···C	C19 - O20	0.410657	0.31147	0.069565	0.719025	1e-06
	29	BCP29	O20 - O30	0.006607	0.022768	3.38891	-0.000987	1.24306							C21 - H24	0.275031	-0.921084	0.010659	0.272801	0.000148				O···C	C29 - O30	0.407621	0.273413	0.057701	0.713038	1e-06
	30	BCP30	C19 - O20	0.40719	0.272706	0.057822	0.712032	3e-06							C25 - H26	0.268017	-0.871147	0.013543	0.263489	0.000141				O···C	C39 - O90	0.006604	0.026073	1.25992	-0.001245	0.04131
	31	BCP31	O20 - H22	0.007992	0.032481	0.219919	-0.001574	0.085673							C25 - H27	0.274721	-0.923861	0.008153	0.271582	0.000139				O···C	C39 - O40	0.409919	0.313995	0.063944	0.716697	2e-06
	32	BCP32	C21 - H22	0.269224	-0.885367	0.005593	0.263814	7.6e-05							C25 - H28	0.269117	-0.886895	0.009919	0.263647	0.000133				O···C	C49 - O50	0.411053	0.316722	0.068705	0.719658	1e-06
	33	BCP33	C21 - H23	0.270057	-0.885317	0.015658	0.266635	0.000118							C31 - H32	0.268878	-0.87715	0.013356	0.26488	0.000106				O···C	C59 - O60	0.410365	0.303369	0.061973	0.718506	1e-06
	34	BCP34	C21 - H24	0.275031	-0.921084	0.010659	0.272801	0.000148							C31 - H33	0.270462	-0.89156	0.007761	0.265942	7.7e-05				O···C	C69 - O70	0.411217	0.31796	0.071737	0.720129	2e-06
	35	BCP35	H14 - H28	0.006617	0.02404	0.801952	-0.001042	0.691377							C31 - H34	0.275106	-0.921671	0.008204	0.272991	0.000149				O···C	C79 - O80	0.409341	0.310516	0.066185	0.715732	2e-06
	36	BCP36	C25 - C29	0.264096	-0.694763	0.054428	0.240135	8.9e-05							C35 - H36	0.270601	-0.891874	0.007763	0.266216	0.000105				O···C	C89 - O90	0.40876	0.302043	0.062637	0.714341	1e-06
	37	BCP37	C21 - C29	0.262929	-0.688199	0.056369	0.237653	0.000146							C35 - H38	0.267411	-0.866397	0.009945	0.262664	0.000118			N10	O···C	C9 - O100	0.006289	0.029874	2.68688	-0.001561	0.039933
	38	BCP38	H14 - O50	0.00979	0.034605	0.030613	-0.001597	0.008481							C35 - H37	0.274408	-0.9233	0.007804	0.271144	0.000167				O···C	C9 - O10	0.411433	0.320718	0.072126	0.720665	2e-06
	39	BCP39	C25 - H26	0.268017	-0.871147	0.013543	0.263489	0.000141							C41 - H42	0.269633	-0.885731	0.007885	0.264852	7.4e-05				O···C	C19 - O20	0.40719	0.272706	0.057822	0.712032	3e-06
	40	BCP40	C29 - O30	0.408988	0.306346	0.06527	0.714842	1e-06							C41 - H43	0.269356	-0.881309	0.013788	0.26529	9.3e-05				O···C	C29 - O30	0.408988	0.306346	0.06527	0.714842	1e-06
	41	BCP41	C25 - H27	0.274721	-0.923861	0.008153	0.271582	0.000139							C41 - H44	0.274986	-0.920919	0.008381	0.272933	0.000145				O···C	C39 - O40	0.410944	0.319806	0.070373	0.719387	2e-06
	42	BCP42	C25 - H28	0.269117	-0.886895	0.009919	0.263647	0.000133							C45 - H46	0.267414	-0.874419	0.003585	0.260784	8e-05				O···C	C49 - O50	0.410569	0.30891	0.066236	0.718587	2e-06
	43	BCP43	H14 - H52	0.00477	0.012878	0.377113	-0.000332	0.019397							C45 - H47	0.273266	-0.910348	0.010011	0.2708	0.000143				O···C	C49 - O80	0.009457	0.038261	0.217666	-0.001698	0.01541
	44	BCP44	O30 - H33	0.007908	0.032629	0.683461	-0.001598	0.183136							C45 - H48	0.271604	-0.897006	0.011126	0.26794	0.000113				O···C	C59 - O60	0.409106	0.305461	0.062213	0.715116	2e-06
	45	BCP45	H13 - O40	0.009469	0.034617	0.101134	-0.001647	0.015255							C51 - H53	0.268766	-0.878179	0.018208	0.264288	0.000113				O···C	C69 - O70	0.409538	0.313013	0.063909	0.715911	2e-06
	46	BCP46	H27 - O40	0.004982	0.017863	0.128976	-0.000904	0.027274							C51 - H52	0.267486	-0.878656	0.011617	0.261209	0.000106				O···C	C79 - O80	0.408714	0.299458	0.064819	0.714552	1e-06
	47	BCP47	O30 - C39	0.00742	0.030707	0.711474	-0.001458	0.020986							C51 - H54	0.274932	-0.921781	0.009083	0.272486	0.000157				O···C	C89 - O100	0.007685	0.031275	0.175066	-0.001471	0.021453
	48	BCP48	C31 - C39	0.262652	-0.688048	0.051217	0.236922	0.000103							C55 - H97	0.005923	0.022933	0.523112	-0.001074	0.246331				O···C	C89 - O90	0.412276	0.332519	0.074497	0.722101	1e-06
	49	BCP49	C31 - H32	0.268878	-0.87715	0.013356	0.26488	0.000106							C55 - H58	0.274478	-0.919065	0.010059	0.271388	0.000107				O···C	C99 - O100	0.405865	0.283069	0.053938	0.707804	1e-06
	50	BCP50	C31 - H33	0.270462	-0.89156	0.007761	0.265942	7.7e-05							C55 - H56	0.266143	-0.858538	0.005871	0.260968	0.000109					MIN	0.006289	0.026073
	51	BCP51	C31 - H34	0.275106	-0.921671	0.008204	0.272991	0.000149							C55 - H57	0.27216	-0.907825	0.010121	0.267897	0.000153					MAX	0.412276	0.332519
	52	BCP52	C35 - H36	0.270601	-0.891874	0.007763	0.266216	0.000105							C61 - H62	0.266234	-0.858902	0.005143	0.261091	0.000121			N9	OH···O	H24 - O90	0.009036	0.03187	0.060979	-0.001501	0.01287
	53	BCP53	C35 - C39	0.262629	-0.687861	0.05018	0.237313	8.3e-05							C61 - H63	0.271693	-0.898768	0.007835	0.268167	0.000141				OH···O	H7 - O80	0.007473	0.026629	0.029953	-0.001262	0.016258
	54	BCP54	O30 - H36	0.007627	0.033215	1.00861	-0.001669	0.271817							C61 - H64	0.27568	-0.932857	0.007738	0.272682	0.000141				OH···O	H28 - O80	0.009569	0.039214	0.068026	-0.001888	0.026191
	55	BCP55	C35 - H38	0.267411	-0.866397	0.009945	0.262664	0.000118							C65 - H66	0.269744	-0.888487	0.006368	0.264559	6.4e-05				OH···O	H2 - O30	0.008457	0.035953	0.296028	-0.001742	0.114622
	56	BCP56	C35 - H37	0.274408	-0.9233	0.007804	0.271144	0.000167							C65 - C69	0.263221	-0.690608	0.056823	0.237954	0.000155				OH···O	H36 - O70	0.006731	0.027488	0.033633	-0.0014	0.024965
	57	BCP57	C39 - O40	0.410944	0.319806	0.070373	0.719387	2e-06							C65 - H67	0.274379	-0.916418	0.010683	0.272159	0.000157				OH···O	H37 - O60	0.009268	0.032644	0.026697	-0.001551	0.005573
	58	BCP58	H7 - O40	0.007269	0.024065	0.033714	-0.001084	0.003622							C65 - H68	0.26986	-0.883845	0.016124	0.266328	0.000102				OH···O	H47 - O60	0.007126	0.027028	0.08261	-0.001347	0.020639
	59	BCP59	H7 - H46	0.004551	0.016796	1.6095	-0.000867	0.538858							C95 - H96	0.270613	-0.896326	0.01232	0.265419	6.6e-05				OH···O	H22 - O60	0.004101	0.013225	0.271489	-0.000599	0.026789
	60	BCP60	H14 - H47	0.006998	0.024511	0.330378	-0.000983	0.354617							C75 - H98	0.005077	0.018764	0.853403	-0.000887	0.192983				OH···O	H14 - O70	0.006288	0.0259	0.610517	-0.001387	0.441457
	61	BCP61	C41 - H42	0.269633	-0.885731	0.007885	0.264852	7.4e-05							C71 - H72	0.268221	-0.872262	0.016496	0.264078	0.000106				OH···O	H23 - O70	0.008153	0.028276	0.041681	-0.001308	0.014391
	62	BCP62	C41 - H43	0.269356	-0.881309	0.013788	0.26529	9.3e-05							C71 - H73	0.27032	-0.89498	0.01066	0.264989	5.8e-05				OH···O	H67 - O80	0.007756	0.026076	0.021919	-0.001202	0.002436
	63	BCP63	H28 - O50	0.006706	0.027652	0.233822	-0.001389	0.157219							C71 - H74	0.274754	-0.918825	0.009074	0.272563	0.000172				OH···O	H22 - O80	0.006146	0.023402	1.36457	-0.0012	0.201567
	64	BCP64	C41 - H44	0.274986	-0.920919	0.008381	0.272933	0.000145							C95 - H98	0.265659	-0.864494	0.01145	0.258607	9.9e-05				OH···O	H16 - O90	0.007655	0.025723	0.030788	-0.001134	0.012694
	65	BCP65	C41 - C49	0.263357	-0.691747	0.052195	0.238044	0.000113							C75 - H76	0.26837	-0.8839	0.008728	0.262305	0.000132				OH···O	H13 - O90	0.007791	0.032262	0.06002	-0.001579	0.054121
	66	BCP66	H6 - H47	0.004947	0.017717	0.462839	-0.00086	0.391283							C75 - H77	0.27517	-0.926106	0.00954	0.272173	0.000135				OH···O	H34 - O90	0.00774	0.030151	0.384981	-0.001446	0.103441
	67	BCP67	O40 - H46	0.007832	0.032612	0.097689	-0.001693	0.010629							C75 - H78	0.268163	-0.871611	0.015633	0.26395	0.000138			N10	OH···O	H12 - O100	0.007478	0.025164	0.044029	-0.00113	0.018421
	68	BCP68	C45 - C49	0.263399	-0.692198	0.051573	0.23866	0.000167							C81 - H82	0.270291	-0.895224	0.009005	0.265274	7.8e-05				OH···O	H16 - O30	0.007599	0.029943	0.253034	-0.00144	0.071446
	69	BCP69	C45 - H46	0.267414	-0.874419	0.003585	0.260784	8e-05							C81 - H84	0.273488	-0.913646	0.007361	0.270589	0.000144				OH···O	H14 - O50	0.00979	0.034605	0.030613	-0.001597	0.008481
	70	BCP70	H47 - H98	0.006371	0.021079	0.899947	-0.000844	0.299024							C81 - H83	0.267416	-0.867019	0.011445	0.262402	0.000102				OH···O	H13 - O40	0.009469	0.034617	0.101134	-0.001647	0.015255
	71	BCP71	C45 - H47	0.273266	-0.910348	0.010011	0.2708	0.000143							C85 - H86	0.269504	-0.881607	0.014144	0.265737	0.000108				OH···O	H27 - O40	0.004982	0.017863	0.128976	-0.000904	0.027274
	72	BCP72	C45 - H48	0.271604	-0.897006	0.011126	0.26794	0.000113							C85 - H87	0.275159	-0.922111	0.008732	0.272957	0.000139				OH···O	H7 - O40	0.007269	0.024065	0.033714	-0.001084	0.003622
	73	BCP73	C49 - O50	0.410569	0.30891	0.066236	0.718587	2e-06							C85 - H88	0.269411	-0.884788	0.006989	0.26476	7.1e-05				OH···O	H28 - O50	0.006706	0.027652	0.233822	-0.001389	0.157219
	74	BCP74	C49 - O80	0.009457	0.038261	0.217666	-0.001698	0.01541							C91 - H92	0.267369	-0.872308	0.010446	0.261491	8.1e-05				OH···O	H88 - O100	0.007663	0.031978	0.711622	-0.001562	0.148069
	75	BCP75	O20 - H52	0.005353	0.01835	0.208855	-0.000893	0.100963							C91 - H93	0.271319	-0.900415	0.015895	0.266681	7.5e-05				OH···O	H57 - O90	0.007495	0.02625	0.01976	-0.001232	0.019376
	76	BCP76	H28 - H52	0.003622	0.011006	0.149594	-0.000413	0.046969							C91 - H94	0.274051	-0.913256	0.010633	0.271811	0.000178				OH···O	H64 - O90	0.008082	0.034347	0.101386	-0.001799	0.002983
	77	BCP77	O50 - H52	0.00775	0.031372	0.151079	-0.001553	0.03338							C95 - H97	0.273471	-0.913171	0.005768	0.270564	0.000144				OH···O	H6 - O100	0.007519	0.030323	0.335713	-0.001465	0.117394
	78	BCP78	O50 - H98	0.006828	0.023025	0.072734	-0.001043	0.028722																OH···O	H3 - O100	0.008318	0.033508	0.27804	-0.001585	0.07713
	79	BCP79	C51 - H53	0.268766	-0.878179	0.018208	0.264288	0.000113							O10 - H12	0.007684	0.028374	0.222979	-0.001326	0.071232					MIN	0.004101	0.013225
	80	BCP80	C51 - H52	0.267486	-0.878656	0.011617	0.261209	0.000106							O10 - H37	0.005995	0.01949	0.019033	-0.00087	0.006112					MAX	0.00979	0.039214
	81	BCP81	H52 - C95	0.004955	0.018706	1.16769	-0.000973	0.250038							O10 - H18	0.008192	0.033304	0.077927	-0.001655	0.024366
	82	BCP82	C51 - H54	0.274932	-0.921781	0.009083	0.272486	0.000157							O20 - H22	0.007992	0.032481	0.219919	-0.001574	0.085673			N9	OH···O	O10 - H22	0.00491	0.018048	0.1234	-0.000931	0.063127
	83	BCP83	O20 - H58	0.008813	0.034177	0.060787	-0.001641	0.017812							O30 - H33	0.007908	0.032629	0.683461	-0.001598	0.183136				OH···O	O20 - H23	0.004605	0.015973	1.08829	-0.000777	1.32211
	84	BCP84	C51 - C59	0.264873	-0.697851	0.063124	0.241232	0.000155							O30 - H36	0.007627	0.033215	1.00861	-0.001669	0.271817				OH···O	O20 - H26	0.009162	0.033546	0.065705	-0.001563	0.023011
	85	BCP85	C55 - H97	0.005923	0.022933	0.523112	-0.001074	0.246331							O40 - H46	0.007832	0.032612	0.097689	-0.001693	0.010629				OH···O	O40 - H43	0.009793	0.043226	0.35262	-0.002062	0.061166
	86	BCP86	C55 - H58	0.274478	-0.919065	0.010059	0.271388	0.000107							O20 - H52	0.005353	0.01835	0.208855	-0.000893	0.100963				OH···O	O40 - H46	0.0076	0.031742	1.20633	-0.001586	0.456764
	87	BCP87	C55 - H56	0.266143	-0.858538	0.005871	0.260968	0.000109							O50 - H52	0.00775	0.031372	0.151079	-0.001553	0.03338				OH···O	O10 - H52	0.008846	0.034443	0.844848	-0.001576	0.178571
	88	BCP88	C55 - C59	0.261038	-0.678949	0.054541	0.234923	6.7e-05							O50 - H98	0.006828	0.023025	0.072734	-0.001043	0.028722				OH···O	O30 - H52	0.005183	0.016375	0.037192	-0.000708	0.017817
	89	BCP89	C55 - H57	0.27216	-0.907825	0.010121	0.267897	0.000153							O20 - H58	0.008813	0.034177	0.060787	-0.001641	0.017812				OH···O	O50 - H56	0.006465	0.026351	2.16468	-0.001381	0.294521
	90	BCP90	O20 - H84	0.00594	0.019677	0.900308	-0.000811	1.14285							O20 - H84	0.00594	0.019677	0.900308	-0.000811	1.14285				OH···O	O20 - H63	0.007726	0.030246	0.998268	-0.001467	0.218326
	91	BCP91	C59 - O60	0.409106	0.305461	0.062213	0.715116	2e-06							O60 - H96	0.006491	0.023578	1.64773	-0.001128	0.675869				OH···O	O20 - H66	0.007733	0.033382	1.15116	-0.001659	0.284653
	92	BCP92	H57 - C61	0.00409	0.015204	4.48989	-0.00081	0.059279							O60 - H66	0.008713	0.03866	0.407713	-0.001912	0.116765				OH···O	O10 - H73	0.00705	0.030085	0.556606	-0.001551	0.555859
	93	BCP93	O60 - C61	0.007581	0.031003	5.39603	-0.001509	0.403468							O70 - H96	0.009196	0.034096	0.069487	-0.001624	0.022926				OH···O	O60 - H73	0.00657	0.02426	0.047575	-0.001164	0.025011
	94	BCP94	O60 - H96	0.006491	0.023578	1.64773	-0.001128	0.675869							O70 - H73	0.010287	0.040205	0.012198	-0.001928	0.018522				OH···O	O60 - H76	0.009938	0.040635	0.055543	-0.001968	0.02037
	95	BCP95	C61 - H62	0.266234	-0.858902	0.005143	0.261091	0.000121							O80 - H98	0.00461	0.01586	0.76701	-0.000765	0.103559				OH···O	O70 - H77	0.007738	0.02643	0.037613	-0.001221	0.006321
	96	BCP96	C61 - H63	0.271693	-0.898768	0.007835	0.268167	0.000141							O70 - H76	0.006636	0.023726	0.139938	-0.001142	0.033761				OH···O	O40 - H84	0.007552	0.030712	0.23373	-0.001501	0.116915
	97	BCP97	C61 - H64	0.27568	-0.932857	0.007738	0.272682	0.000141							O50 - H77	0.008089	0.031126	0.052481	-0.001497	0.022348				OH···O	O50 - H83	0.007196	0.025422	0.071168	-0.001225	0.016518
	98	BCP98	O60 - C69	0.007804	0.034082	1.24127	-0.001621	0.084384							O60 - H76	0.007554	0.027838	0.043843	-0.001337	0.042264				OH···O	O30 - H87	0.007181	0.024475	0.037259	-0.001151	0.010857
	99	BCP99	C61 - C69	0.263855	-0.69371	0.048277	0.23961	7.1e-05							O10 - H82	0.00649	0.023074	0.046392	-0.001116	0.010056			N10	OH···O	O10 - H12	0.007684	0.028374	0.222979	-0.001326	0.071232
	100	BCP100	O60 - H66	0.008713	0.03866	0.407713	-0.001912	0.116765							O70 - H93	0.007632	0.029472	0.017578	-0.001444	0.022796				OH···O	O10 - H37	0.005995	0.01949	0.019033	-0.00087	0.006112
	101	BCP101	C65 - H66	0.269744	-0.888487	0.006368	0.264559	6.4e-05							O80 - H92	0.008877	0.033698	0.179848	-0.001613	0.037828				OH···O	O10 - H18	0.008192	0.033304	0.077927	-0.001655	0.024366
	102	BCP102	C65 - C69	0.263221	-0.690608	0.056823	0.237954	0.000155																OH···O	O20 - H22	0.007992	0.032481	0.219919	-0.001574	0.085673
	103	BCP103	C65 - H67	0.274379	-0.916418	0.010683	0.272159	0.000157							O30 - C39	0.00742	0.030707	0.711474	-0.001458	0.020986				OH···O	O30 - H33	0.007908	0.032629	0.683461	-0.001598	0.183136
	104	BCP104	C65 - H68	0.26986	-0.883845	0.016124	0.266328	0.000102							O60 - C61	0.007581	0.031003	5.39603	-0.001509	0.403468				OH···O	O30 - H36	0.007627	0.033215	1.00861	-0.001669	0.271817
	105	BCP105	C95 - H96	0.270613	-0.896326	0.01232	0.265419	6.6e-05							O60 - C69	0.007804	0.034082	1.24127	-0.001621	0.084384				OH···O	O40 - H46	0.007832	0.032612	0.097689	-0.001693	0.010629
	106	BCP106	O70 - H96	0.009196	0.034096	0.069487	-0.001624	0.022926							O90 - C95	0.006367	0.026949	0.763509	-0.00142	0.231262				OH···O	O20 - H52	0.005353	0.01835	0.208855	-0.000893	0.100963
	107	BCP107	C69 - O70	0.409538	0.313013	0.063909	0.715911	2e-06																OH···O	O50 - H52	0.00775	0.031372	0.151079	-0.001553	0.03338
	108	BCP108	O70 - H73	0.010287	0.040205	0.012198	-0.001928	0.018522							C9 - O100	0.006289	0.029874	2.68688	-0.001561	0.039933				OH···O	O50 - H98	0.006828	0.023025	0.072734	-0.001043	0.028722
	109	BCP109	C75 - H98	0.005077	0.018764	0.853403	-0.000887	0.192983							C9 - O10	0.411433	0.320718	0.072126	0.720665	2e-06				OH···O	O20 - H58	0.008813	0.034177	0.060787	-0.001641	0.017812
	110	BCP110	O80 - H98	0.00461	0.01586	0.76701	-0.000765	0.103559							C19 - O20	0.40719	0.272706	0.057822	0.712032	3e-06				OH···O	O20 - H84	0.00594	0.019677	0.900308	-0.000811	1.14285
	111	BCP111	C71 - C79	0.263117	-0.68884	0.057039	0.237999	0.000136							C29 - O30	0.408988	0.306346	0.06527	0.714842	1e-06				OH···O	O60 - H96	0.006491	0.023578	1.64773	-0.001128	0.675869
	112	BCP112	C71 - H72	0.268221	-0.872262	0.016496	0.264078	0.000106							C39 - O40	0.410944	0.319806	0.070373	0.719387	2e-06				OH···O	O60 - H66	0.008713	0.03866	0.407713	-0.001912	0.116765
	113	BCP113	O70 - H76	0.006636	0.023726	0.139938	-0.001142	0.033761							C49 - O50	0.410569	0.30891	0.066236	0.718587	2e-06				OH···O	O70 - H96	0.009196	0.034096	0.069487	-0.001624	0.022926
	114	BCP114	C71 - H73	0.27032	-0.89498	0.01066	0.264989	5.8e-05							C49 - O80	0.009457	0.038261	0.217666	-0.001698	0.01541				OH···O	O70 - H73	0.010287	0.040205	0.012198	-0.001928	0.018522
	115	BCP115	C71 - H74	0.274754	-0.918825	0.009074	0.272563	0.000172							C59 - O60	0.409106	0.305461	0.062213	0.715116	2e-06				OH···O	O80 - H98	0.00461	0.01586	0.76701	-0.000765	0.103559
	116	BCP116	O50 - H77	0.008089	0.031126	0.052481	-0.001497	0.022348							C69 - O70	0.409538	0.313013	0.063909	0.715911	2e-06				OH···O	O70 - H76	0.006636	0.023726	0.139938	-0.001142	0.033761
	117	BCP117	H54 - H77	0.004013	0.014129	0.018564	-0.000711	0.175924							C79 - O80	0.408714	0.299458	0.064819	0.714552	1e-06				OH···O	O50 - H77	0.008089	0.031126	0.052481	-0.001497	0.022348
	118	BCP118	O60 - H76	0.007554	0.027838	0.043843	-0.001337	0.042264							C89 - O100	0.007685	0.031275	0.175066	-0.001471	0.021453				OH···O	O60 - H76	0.007554	0.027838	0.043843	-0.001337	0.042264
	119	BCP119	C95 - H98	0.265659	-0.864494	0.01145	0.258607	9.9e-05							C89 - O90	0.412276	0.332519	0.074497	0.722101	1e-06				OH···O	O10 - H82	0.00649	0.023074	0.046392	-0.001116	0.010056
	120	BCP120	C75 - C79	0.263725	-0.691943	0.056485	0.239722	0.00011							C99 - O100	0.405865	0.283069	0.053938	0.707804	1e-06				OH···O	O70 - H93	0.007632	0.029472	0.017578	-0.001444	0.022796
	121	BCP121	C75 - H76	0.26837	-0.8839	0.008728	0.262305	0.000132																OH···O	O80 - H92	0.008877	0.033698	0.179848	-0.001613	0.037828
	122	BCP122	C75 - H77	0.27517	-0.926106	0.00954	0.272173	0.000135							C1 - C9	0.262338	-0.686442	0.052275	0.236395	0.000107					MIN	0.004605	0.01586
	123	BCP123	C75 - H78	0.268163	-0.871611	0.015633	0.26395	0.000138							C11 - C19	0.265713	-0.701788	0.057885	0.243353	9e-05					MAX	0.010287	0.043226
	124	BCP124	C79 - O80	0.408714	0.299458	0.064819	0.714552	1e-06							C15 - C19	0.26309	-0.688718	0.058654	0.238197	0.000168
	125	BCP125	H12 - H82	0.005831	0.018418	0.269232	-0.00072	0.170052							C25 - C29	0.264096	-0.694763	0.054428	0.240135	8.9e-05
	126	BCP126	O10 - H82	0.00649	0.023074	0.046392	-0.001116	0.010056							C21 - C29	0.262929	-0.688199	0.056369	0.237653	0.000146			N10		O20 - O30	0.006607	0.022768	3.38891	-0.000987	1.24306
	127	BCP127	H18 - H82	0.00525	0.019173	0.615216	-0.000938	0.452702							C31 - C39	0.262652	-0.688048	0.051217	0.236922	0.000103					MIN	0.006607	0.022768
	128	BCP128	H58 - H84	0.004426	0.014041	0.412447	-0.00059	0.16781							C35 - C39	0.262629	-0.687861	0.05018	0.237313	8.3e-05					MAX	0.006607	0.022768
	129	BCP129	H84 - H97	0.004982	0.015971	0.303378	-0.000642	0.241669							C41 - C49	0.263357	-0.691747	0.052195	0.238044	0.000113
	130	BCP130	C81 - H82	0.270291	-0.895224	0.009005	0.265274	7.8e-05							C45 - C49	0.263399	-0.692198	0.051573	0.23866	0.000167
	131	BCP131	C81 - H84	0.273488	-0.913646	0.007361	0.270589	0.000144							C51 - C59	0.264873	-0.697851	0.063124	0.241232	0.000155
	132	BCP132	C81 - H83	0.267416	-0.867019	0.011445	0.262402	0.000102							C55 - C59	0.261038	-0.678949	0.054541	0.234923	6.7e-05				Type liaison	Rho	Rho	DeltaRho	DeltaRho
	133	BCP133	H3 - H88	0.00495	0.016719	1.28744	-0.000731	0.777141							C61 - C69	0.263855	-0.69371	0.048277	0.23961	7.1e-05					Min	Max	Min	Max
	134	BCP134	H88 - O100	0.007663	0.031978	0.711622	-0.001562	0.148069							C65 - C69	0.263221	-0.690608	0.056823	0.237954	0.000155				C-H···O	0.005077	0.276038	-0.932857	0.024591
	135	BCP135	C81 - C89	0.262872	-0.688873	0.050859	0.237553	0.000104							C71 - C79	0.263117	-0.68884	0.057039	0.237999	0.000136				O···O	0.006607	0.006607	0.022768	0.022768
	136	BCP136	C85 - H86	0.269504	-0.881607	0.014144	0.265737	0.000108							C75 - C79	0.263725	-0.691943	0.056485	0.239722	0.00011				OH···O	0.004605	0.010287	0.01586	0.043226
	137	BCP137	C85 - C89	0.262432	-0.68678	0.054031	0.236603	0.000124							C81 - C89	0.262872	-0.688873	0.050859	0.237553	0.000104				O···C	0.006289	0.412276	0.026073	0.332519
	138	BCP138	C85 - H87	0.275159	-0.922111	0.008732	0.272957	0.000139							C85 - C89	0.262432	-0.68678	0.054031	0.236603	0.000124				H···H	0.003622	0.006998	0.011006	0.024511
	139	BCP139	C89 - O100	0.007685	0.031275	0.175066	-0.001471	0.021453							C91 - C99	0.264125	-0.693242	0.058441	0.240138	0.00015				H···C	0.00409	0.007341	0.015204	0.024849
	140	BCP140	C85 - H88	0.269411	-0.884788	0.006989	0.26476	7.1e-05							C95 - C99	0.26482	-0.697398	0.056736	0.241735	0.000141
	141	BCP141	H57 - O90	0.007495	0.02625	0.01976	-0.001232	0.019376
	142	BCP142	O90 - C95	0.006367	0.026949	0.763509	-0.00142	0.231262							H7 - H13	0.005061	0.017285	2.33026	-0.000781	0.591824
	143	BCP143	H64 - O90	0.008082	0.034347	0.101386	-0.001799	0.002983							H7 - H37	0.004832	0.015421	0.416515	-0.000603	0.063883
	144	BCP144	C89 - O90	0.412276	0.332519	0.074497	0.722101	1e-06							H13 - H37	0.006416	0.020883	0.392878	-0.0008	0.189003
	145	BCP145	O70 - H93	0.007632	0.029472	0.017578	-0.001444	0.022796							H16 - H36	0.004621	0.015763	0.417975	-0.000714	0.215701
	146	BCP146	O80 - H92	0.008877	0.033698	0.179848	-0.001613	0.037828							H14 - H28	0.006617	0.02404	0.801952	-0.001042	0.691377
	147	BCP147	C91 - H92	0.267369	-0.872308	0.010446	0.261491	8.1e-05							H14 - H52	0.00477	0.012878	0.377113	-0.000332	0.019397
	148	BCP148	C91 - H93	0.271319	-0.900415	0.015895	0.266681	7.5e-05							H7 - H46	0.004551	0.016796	1.6095	-0.000867	0.538858
	149	BCP149	C91 - C99	0.264125	-0.693242	0.058441	0.240138	0.00015							H14 - H47	0.006998	0.024511	0.330378	-0.000983	0.354617
	150	BCP150	C91 - H94	0.274051	-0.913256	0.010633	0.271811	0.000178							H6 - H47	0.004947	0.017717	0.462839	-0.00086	0.391283
	151	BCP151	C95 - H97	0.273471	-0.913171	0.005768	0.270564	0.000144							H47 - H98	0.006371	0.021079	0.899947	-0.000844	0.299024
	152	BCP152	C95 - C99	0.26482	-0.697398	0.056736	0.241735	0.000141							H28 - H52	0.003622	0.011006	0.149594	-0.000413	0.046969
	153	BCP153	H6 - O100	0.007519	0.030323	0.335713	-0.001465	0.117394							H54 - H77	0.004013	0.014129	0.018564	-0.000711	0.175924
	154	BCP154	H3 - O100	0.008318	0.033508	0.27804	-0.001585	0.07713							H12 - H82	0.005831	0.018418	0.269232	-0.00072	0.170052
	155	BCP155	C99 - O100	0.405865	0.283069	0.053938	0.707804	1e-06							H18 - H82	0.00525	0.019173	0.615216	-0.000938	0.452702
															H58 - H84	0.004426	0.014041	0.412447	-0.00059	0.16781
															H84 - H97	0.004982	0.015971	0.303378	-0.000642	0.241669
															H3 - H88	0.00495	0.016719	1.28744	-0.000731	0.777141
															H52 - C95	0.004955	0.018706	1.16769	-0.000973	0.250038
															H57 - C61	0.00409	0.015204	4.48989	-0.00081	0.059279
															O20 - O30	0.006607	0.022768	3.38891	-0.000987	1.24306
