# Supplementary material for: Comprehensive Modeling of Acetone Clusters: QTAIM Analysis and QCE Study
Source: J Comput Chem. 2026 Apr 20;47:e70380. doi: 10.1002/jcc.70380 (PMC13094332; doi:10.1002/jcc.70380)
Supplement: Supplementary file 1 — Data S1: Additional data include optimized geometries of all acetone clusters reported in this work, as well as QTAIM analysis data of the most stable acetone cluster structures. [file JCC-47-0-s001.zip › Supporting_information/spectre_acetone_prediction.csv]

# omega(cm-1)	I_pred	I_exp
400.0000	0.0185	0.0087
401.0000	0.0188	0.0088
402.0000	0.0190	0.0088
403.0000	0.0193	0.0088
404.0000	0.0196	0.0088
405.0000	0.0199	0.0088
406.0000	0.0202	0.0088
407.0000	0.0206	0.0089
408.0000	0.0209	0.0089
409.0000	0.0212	0.0089
410.0000	0.0216	0.0089
411.0000	0.0220	0.0089
412.0000	0.0223	0.0089
413.0000	0.0227	0.0090
414.0000	0.0231	0.0090
415.0000	0.0236	0.0090
416.0000	0.0240	0.0090
417.0000	0.0245	0.0090
418.0000	0.0249	0.0091
419.0000	0.0254	0.0091
420.0000	0.0259	0.0091
421.0000	0.0264	0.0091
422.0000	0.0270	0.0091
423.0000	0.0276	0.0091
424.0000	0.0281	0.0092
425.0000	0.0288	0.0092
426.0000	0.0294	0.0092
427.0000	0.0301	0.0092
428.0000	0.0308	0.0092
429.0000	0.0315	0.0093
430.0000	0.0322	0.0093
431.0000	0.0330	0.0093
432.0000	0.0339	0.0093
433.0000	0.0347	0.0093
434.0000	0.0356	0.0094
435.0000	0.0366	0.0094
436.0000	0.0375	0.0094
437.0000	0.0386	0.0094
438.0000	0.0397	0.0094
439.0000	0.0408	0.0094
440.0000	0.0420	0.0095
441.0000	0.0432	0.0095
442.0000	0.0445	0.0095
443.0000	0.0459	0.0095
444.0000	0.0474	0.0095
445.0000	0.0489	0.0096
446.0000	0.0505	0.0096
447.0000	0.0522	0.0096
448.0000	0.0540	0.0096
449.0000	0.0559	0.0096
450.0000	0.0579	0.0097
451.0000	0.0600	0.0097
452.0000	0.0622	0.0097
453.0000	0.0645	0.0097
454.0000	0.0670	0.0097
455.0000	0.0697	0.0098
456.0000	0.0724	0.0098
457.0000	0.0754	0.0098
458.0000	0.0785	0.0098
459.0000	0.0819	0.0098
460.0000	0.0854	0.0099
461.0000	0.0891	0.0099
462.0000	0.0931	0.0099
463.0000	0.0973	0.0099
464.0000	0.1017	0.0099
465.0000	0.1065	0.0100
466.0000	0.1114	0.0100
467.0000	0.1167	0.0100
468.0000	0.1223	0.0100
469.0000	0.1282	0.0101
470.0000	0.1343	0.0101
471.0000	0.1408	0.0101
472.0000	0.1476	0.0101
473.0000	0.1546	0.0101
474.0000	0.1620	0.0102
475.0000	0.1695	0.0102
476.0000	0.1772	0.0102
477.0000	0.1851	0.0102
478.0000	0.1930	0.0102
479.0000	0.2009	0.0103
480.0000	0.2087	0.0103
481.0000	0.2162	0.0103
482.0000	0.2234	0.0103
483.0000	0.2301	0.0104
484.0000	0.2361	0.0104
485.0000	0.2413	0.0104
486.0000	0.2456	0.0104
487.0000	0.2489	0.0105
488.0000	0.2510	0.0105
489.0000	0.2520	0.0105
490.0000	0.2518	0.0105
491.0000	0.2503	0.0105
492.0000	0.2477	0.0106
493.0000	0.2440	0.0106
494.0000	0.2394	0.0106
495.0000	0.2338	0.0106
496.0000	0.2275	0.0107
497.0000	0.2207	0.0107
498.0000	0.2134	0.0107
499.0000	0.2058	0.0107
500.0000	0.1980	0.0108
501.0000	0.1901	0.0108
502.0000	0.1823	0.0108
503.0000	0.1745	0.0108
504.0000	0.1669	0.0108
505.0000	0.1595	0.0109
506.0000	0.1523	0.0109
507.0000	0.1454	0.0109
508.0000	0.1388	0.0109
509.0000	0.1325	0.0110
510.0000	0.1266	0.0110
511.0000	0.1209	0.0110
512.0000	0.1155	0.0110
513.0000	0.1104	0.0111
514.0000	0.1055	0.0111
515.0000	0.1010	0.0111
516.0000	0.0967	0.0111
517.0000	0.0927	0.0112
518.0000	0.0888	0.0112
519.0000	0.0852	0.0112
520.0000	0.0819	0.0112
521.0000	0.0787	0.0113
522.0000	0.0757	0.0113
523.0000	0.0728	0.0113
524.0000	0.0702	0.0113
525.0000	0.0676	0.0114
526.0000	0.0653	0.0114
527.0000	0.0630	0.0114
528.0000	0.0609	0.0114
529.0000	0.0589	0.0115
530.0000	0.0570	0.0115
531.0000	0.0552	0.0115
532.0000	0.0535	0.0116
533.0000	0.0519	0.0116
534.0000	0.0504	0.0116
535.0000	0.0489	0.0116
536.0000	0.0476	0.0117
537.0000	0.0463	0.0117
538.0000	0.0450	0.0117
539.0000	0.0439	0.0117
540.0000	0.0427	0.0118
541.0000	0.0417	0.0118
542.0000	0.0407	0.0118
543.0000	0.0397	0.0119
544.0000	0.0388	0.0119
545.0000	0.0379	0.0119
546.0000	0.0371	0.0119
547.0000	0.0363	0.0120
548.0000	0.0356	0.0120
549.0000	0.0348	0.0120
550.0000	0.0341	0.0120
551.0000	0.0335	0.0121
552.0000	0.0329	0.0121
553.0000	0.0323	0.0121
554.0000	0.0317	0.0122
555.0000	0.0311	0.0122
556.0000	0.0306	0.0122
557.0000	0.0301	0.0122
558.0000	0.0296	0.0123
559.0000	0.0292	0.0123
560.0000	0.0287	0.0123
561.0000	0.0283	0.0124
562.0000	0.0279	0.0124
563.0000	0.0275	0.0124
564.0000	0.0271	0.0125
565.0000	0.0267	0.0125
566.0000	0.0264	0.0125
567.0000	0.0261	0.0125
568.0000	0.0258	0.0126
569.0000	0.0254	0.0126
570.0000	0.0252	0.0126
571.0000	0.0249	0.0127
572.0000	0.0246	0.0127
573.0000	0.0243	0.0127
574.0000	0.0241	0.0128
575.0000	0.0238	0.0128
576.0000	0.0236	0.0128
577.0000	0.0234	0.0129
578.0000	0.0232	0.0129
579.0000	0.0230	0.0129
580.0000	0.0228	0.0129
581.0000	0.0226	0.0130
582.0000	0.0224	0.0130
583.0000	0.0222	0.0130
584.0000	0.0221	0.0131
585.0000	0.0219	0.0131
586.0000	0.0218	0.0131
587.0000	0.0216	0.0132
588.0000	0.0215	0.0132
589.0000	0.0213	0.0132
590.0000	0.0212	0.0133
591.0000	0.0211	0.0133
592.0000	0.0209	0.0133
593.0000	0.0208	0.0134
594.0000	0.0207	0.0134
595.0000	0.0206	0.0134
596.0000	0.0205	0.0135
597.0000	0.0204	0.0135
598.0000	0.0203	0.0135
599.0000	0.0202	0.0136
600.0000	0.0202	0.0136
601.0000	0.0201	0.0136
602.0000	0.0200	0.0137
603.0000	0.0199	0.0137
604.0000	0.0199	0.0137
605.0000	0.0198	0.0138
606.0000	0.0197	0.0138
607.0000	0.0197	0.0139
608.0000	0.0196	0.0139
609.0000	0.0196	0.0139
610.0000	0.0195	0.0140
611.0000	0.0195	0.0140
612.0000	0.0194	0.0140
613.0000	0.0194	0.0141
614.0000	0.0194	0.0141
615.0000	0.0193	0.0141
616.0000	0.0193	0.0142
617.0000	0.0193	0.0142
618.0000	0.0193	0.0143
619.0000	0.0192	0.0143
620.0000	0.0192	0.0143
621.0000	0.0192	0.0144
622.0000	0.0192	0.0144
623.0000	0.0192	0.0144
624.0000	0.0192	0.0145
625.0000	0.0192	0.0145
626.0000	0.0192	0.0146
627.0000	0.0192	0.0146
628.0000	0.0192	0.0146
629.0000	0.0192	0.0147
630.0000	0.0192	0.0147
631.0000	0.0192	0.0147
632.0000	0.0192	0.0148
633.0000	0.0192	0.0148
634.0000	0.0192	0.0149
635.0000	0.0192	0.0149
636.0000	0.0193	0.0149
637.0000	0.0193	0.0150
638.0000	0.0193	0.0150
639.0000	0.0193	0.0151
640.0000	0.0194	0.0151
641.0000	0.0194	0.0151
642.0000	0.0194	0.0152
643.0000	0.0194	0.0152
644.0000	0.0195	0.0153
645.0000	0.0195	0.0153
646.0000	0.0196	0.0154
647.0000	0.0196	0.0154
648.0000	0.0197	0.0154
649.0000	0.0197	0.0155
650.0000	0.0197	0.0155
651.0000	0.0198	0.0156
652.0000	0.0199	0.0156
653.0000	0.0199	0.0157
654.0000	0.0200	0.0157
655.0000	0.0200	0.0157
656.0000	0.0201	0.0158
657.0000	0.0202	0.0158
658.0000	0.0202	0.0159
659.0000	0.0203	0.0159
660.0000	0.0204	0.0160
661.0000	0.0204	0.0160
662.0000	0.0205	0.0160
663.0000	0.0206	0.0161
664.0000	0.0207	0.0161
665.0000	0.0208	0.0162
666.0000	0.0208	0.0162
667.0000	0.0209	0.0163
668.0000	0.0210	0.0163
669.0000	0.0211	0.0164
670.0000	0.0212	0.0164
671.0000	0.0213	0.0165
672.0000	0.0214	0.0165
673.0000	0.0215	0.0166
674.0000	0.0216	0.0166
675.0000	0.0217	0.0166
676.0000	0.0219	0.0167
677.0000	0.0220	0.0167
678.0000	0.0221	0.0168
679.0000	0.0222	0.0168
680.0000	0.0224	0.0169
681.0000	0.0225	0.0169
682.0000	0.0226	0.0170
683.0000	0.0228	0.0170
684.0000	0.0229	0.0171
685.0000	0.0230	0.0171
686.0000	0.0232	0.0172
687.0000	0.0233	0.0172
688.0000	0.0235	0.0173
689.0000	0.0236	0.0173
690.0000	0.0238	0.0174
691.0000	0.0240	0.0174
692.0000	0.0241	0.0175
693.0000	0.0243	0.0175
694.0000	0.0245	0.0176
695.0000	0.0247	0.0176
696.0000	0.0249	0.0177
697.0000	0.0251	0.0177
698.0000	0.0253	0.0178
699.0000	0.0255	0.0179
700.0000	0.0257	0.0179
701.0000	0.0259	0.0180
702.0000	0.0261	0.0180
703.0000	0.0263	0.0181
704.0000	0.0266	0.0181
705.0000	0.0268	0.0182
706.0000	0.0271	0.0182
707.0000	0.0273	0.0183
708.0000	0.0276	0.0183
709.0000	0.0278	0.0184
710.0000	0.0281	0.0185
711.0000	0.0284	0.0185
712.0000	0.0287	0.0186
713.0000	0.0290	0.0186
714.0000	0.0293	0.0187
715.0000	0.0296	0.0187
716.0000	0.0299	0.0188
717.0000	0.0302	0.0189
718.0000	0.0306	0.0189
719.0000	0.0309	0.0190
720.0000	0.0313	0.0190
721.0000	0.0317	0.0191
722.0000	0.0320	0.0191
723.0000	0.0324	0.0192
724.0000	0.0328	0.0193
725.0000	0.0333	0.0193
726.0000	0.0337	0.0194
727.0000	0.0341	0.0194
728.0000	0.0346	0.0195
729.0000	0.0351	0.0196
730.0000	0.0355	0.0196
731.0000	0.0361	0.0197
732.0000	0.0366	0.0198
733.0000	0.0371	0.0198
734.0000	0.0377	0.0199
735.0000	0.0382	0.0199
736.0000	0.0388	0.0200
737.0000	0.0394	0.0201
738.0000	0.0401	0.0201
739.0000	0.0407	0.0202
740.0000	0.0414	0.0203
741.0000	0.0421	0.0203
742.0000	0.0428	0.0204
743.0000	0.0436	0.0205
744.0000	0.0444	0.0205
745.0000	0.0452	0.0206
746.0000	0.0461	0.0207
747.0000	0.0469	0.0207
748.0000	0.0478	0.0208
749.0000	0.0488	0.0209
750.0000	0.0498	0.0209
751.0000	0.0508	0.0210
752.0000	0.0519	0.0211
753.0000	0.0530	0.0211
754.0000	0.0542	0.0212
755.0000	0.0554	0.0213
756.0000	0.0566	0.0214
757.0000	0.0579	0.0214
758.0000	0.0593	0.0215
759.0000	0.0608	0.0216
760.0000	0.0623	0.0216
761.0000	0.0638	0.0217
762.0000	0.0655	0.0218
763.0000	0.0672	0.0219
764.0000	0.0690	0.0219
765.0000	0.0709	0.0220
766.0000	0.0729	0.0221
767.0000	0.0750	0.0222
768.0000	0.0772	0.0222
769.0000	0.0795	0.0223
770.0000	0.0819	0.0224
771.0000	0.0844	0.0225
772.0000	0.0871	0.0225
773.0000	0.0900	0.0226
774.0000	0.0929	0.0227
775.0000	0.0961	0.0228
776.0000	0.0994	0.0228
777.0000	0.1029	0.0229
778.0000	0.1066	0.0230
779.0000	0.1106	0.0231
780.0000	0.1147	0.0232
781.0000	0.1191	0.0232
782.0000	0.1238	0.0233
783.0000	0.1287	0.0234
784.0000	0.1339	0.0235
785.0000	0.1395	0.0236
786.0000	0.1453	0.0237
787.0000	0.1516	0.0237
788.0000	0.1582	0.0238
789.0000	0.1652	0.0239
790.0000	0.1726	0.0240
791.0000	0.1804	0.0241
792.0000	0.1888	0.0242
793.0000	0.1976	0.0243
794.0000	0.2068	0.0243
795.0000	0.2166	0.0244
796.0000	0.2269	0.0245
797.0000	0.2378	0.0246
798.0000	0.2491	0.0247
799.0000	0.2609	0.0248
800.0000	0.2731	0.0249
801.0000	0.2857	0.0250
802.0000	0.2987	0.0251
803.0000	0.3119	0.0252
804.0000	0.3252	0.0252
805.0000	0.3385	0.0253
806.0000	0.3516	0.0254
807.0000	0.3644	0.0255
808.0000	0.3765	0.0256
809.0000	0.3879	0.0257
810.0000	0.3982	0.0258
811.0000	0.4072	0.0259
812.0000	0.4147	0.0260
813.0000	0.4205	0.0261
814.0000	0.4244	0.0262
815.0000	0.4264	0.0263
816.0000	0.4263	0.0264
817.0000	0.4242	0.0265
818.0000	0.4201	0.0266
819.0000	0.4142	0.0267
820.0000	0.4066	0.0268
821.0000	0.3975	0.0269
822.0000	0.3872	0.0270
823.0000	0.3758	0.0271
824.0000	0.3637	0.0272
825.0000	0.3510	0.0273
826.0000	0.3380	0.0274
827.0000	0.3248	0.0275
828.0000	0.3116	0.0276
829.0000	0.2985	0.0278
830.0000	0.2857	0.0279
831.0000	0.2732	0.0280
832.0000	0.2612	0.0281
833.0000	0.2495	0.0282
834.0000	0.2384	0.0283
835.0000	0.2277	0.0284
836.0000	0.2176	0.0285
837.0000	0.2080	0.0286
838.0000	0.1989	0.0288
839.0000	0.1902	0.0289
840.0000	0.1821	0.0290
841.0000	0.1744	0.0291
842.0000	0.1671	0.0292
843.0000	0.1603	0.0293
844.0000	0.1539	0.0295
845.0000	0.1478	0.0296
846.0000	0.1421	0.0297
847.0000	0.1367	0.0298
848.0000	0.1316	0.0299
849.0000	0.1268	0.0301
850.0000	0.1223	0.0302
851.0000	0.1181	0.0303
852.0000	0.1140	0.0304
853.0000	0.1103	0.0306
854.0000	0.1067	0.0307
855.0000	0.1033	0.0308
856.0000	0.1001	0.0310
857.0000	0.0971	0.0311
858.0000	0.0943	0.0312
859.0000	0.0916	0.0313
860.0000	0.0890	0.0315
861.0000	0.0866	0.0316
862.0000	0.0843	0.0317
863.0000	0.0821	0.0319
864.0000	0.0801	0.0320
865.0000	0.0781	0.0322
866.0000	0.0762	0.0323
867.0000	0.0745	0.0324
868.0000	0.0728	0.0326
869.0000	0.0712	0.0327
870.0000	0.0697	0.0329
871.0000	0.0682	0.0330
872.0000	0.0668	0.0331
873.0000	0.0655	0.0333
874.0000	0.0643	0.0334
875.0000	0.0631	0.0336
876.0000	0.0619	0.0337
877.0000	0.0609	0.0339
878.0000	0.0598	0.0340
879.0000	0.0588	0.0342
880.0000	0.0579	0.0343
881.0000	0.0570	0.0345
882.0000	0.0561	0.0346
883.0000	0.0553	0.0348
884.0000	0.0545	0.0350
885.0000	0.0538	0.0351
886.0000	0.0530	0.0353
887.0000	0.0523	0.0354
888.0000	0.0517	0.0356
889.0000	0.0511	0.0358
890.0000	0.0505	0.0359
891.0000	0.0499	0.0361
892.0000	0.0493	0.0363
893.0000	0.0488	0.0364
894.0000	0.0483	0.0366
895.0000	0.0478	0.0368
896.0000	0.0473	0.0369
897.0000	0.0469	0.0371
898.0000	0.0465	0.0373
899.0000	0.0461	0.0375
900.0000	0.0457	0.0376
901.0000	0.0453	0.0378
902.0000	0.0449	0.0380
903.0000	0.0446	0.0382
904.0000	0.0443	0.0384
905.0000	0.0440	0.0386
906.0000	0.0437	0.0387
907.0000	0.0434	0.0389
908.0000	0.0431	0.0391
909.0000	0.0429	0.0393
910.0000	0.0426	0.0395
911.0000	0.0424	0.0397
912.0000	0.0422	0.0399
913.0000	0.0420	0.0401
914.0000	0.0417	0.0403
915.0000	0.0416	0.0405
916.0000	0.0414	0.0407
917.0000	0.0412	0.0409
918.0000	0.0410	0.0411
919.0000	0.0409	0.0413
920.0000	0.0407	0.0415
921.0000	0.0406	0.0417
922.0000	0.0405	0.0419
923.0000	0.0404	0.0421
924.0000	0.0402	0.0424
925.0000	0.0401	0.0426
926.0000	0.0400	0.0428
927.0000	0.0400	0.0430
928.0000	0.0399	0.0432
929.0000	0.0398	0.0435
930.0000	0.0397	0.0437
931.0000	0.0397	0.0439
932.0000	0.0396	0.0442
933.0000	0.0396	0.0444
934.0000	0.0395	0.0446
935.0000	0.0395	0.0449
936.0000	0.0394	0.0451
937.0000	0.0394	0.0453
938.0000	0.0394	0.0456
939.0000	0.0394	0.0458
940.0000	0.0394	0.0461
941.0000	0.0394	0.0463
942.0000	0.0394	0.0466
943.0000	0.0394	0.0468
944.0000	0.0394	0.0471
945.0000	0.0394	0.0473
946.0000	0.0394	0.0476
947.0000	0.0394	0.0479
948.0000	0.0395	0.0481
949.0000	0.0395	0.0484
950.0000	0.0395	0.0487
951.0000	0.0396	0.0490
952.0000	0.0396	0.0492
953.0000	0.0397	0.0495
954.0000	0.0397	0.0498
955.0000	0.0398	0.0501
956.0000	0.0398	0.0504
957.0000	0.0399	0.0507
958.0000	0.0400	0.0509
959.0000	0.0401	0.0512
960.0000	0.0401	0.0515
961.0000	0.0402	0.0518
962.0000	0.0403	0.0521
963.0000	0.0404	0.0525
964.0000	0.0405	0.0528
965.0000	0.0406	0.0531
966.0000	0.0407	0.0534
967.0000	0.0408	0.0537
968.0000	0.0410	0.0540
969.0000	0.0411	0.0544
970.0000	0.0412	0.0547
971.0000	0.0413	0.0550
972.0000	0.0415	0.0554
973.0000	0.0416	0.0557
974.0000	0.0417	0.0560
975.0000	0.0419	0.0564
976.0000	0.0420	0.0567
977.0000	0.0422	0.0571
978.0000	0.0423	0.0574
979.0000	0.0425	0.0578
980.0000	0.0427	0.0582
981.0000	0.0428	0.0585
982.0000	0.0430	0.0589
983.0000	0.0432	0.0593
984.0000	0.0434	0.0597
985.0000	0.0435	0.0601
986.0000	0.0437	0.0604
987.0000	0.0439	0.0608
988.0000	0.0441	0.0612
989.0000	0.0443	0.0616
990.0000	0.0445	0.0620
991.0000	0.0447	0.0625
992.0000	0.0450	0.0629
993.0000	0.0452	0.0633
994.0000	0.0454	0.0637
995.0000	0.0456	0.0641
996.0000	0.0459	0.0646
997.0000	0.0461	0.0650
998.0000	0.0464	0.0655
999.0000	0.0466	0.0659
1000.0000	0.0469	0.0664
1001.0000	0.0471	0.0668
1002.0000	0.0474	0.0673
1003.0000	0.0477	0.0678
1004.0000	0.0479	0.0682
1005.0000	0.0482	0.0687
1006.0000	0.0485	0.0692
1007.0000	0.0488	0.0697
1008.0000	0.0491	0.0702
1009.0000	0.0494	0.0707
1010.0000	0.0497	0.0712
1011.0000	0.0500	0.0717
1012.0000	0.0504	0.0723
1013.0000	0.0507	0.0728
1014.0000	0.0510	0.0733
1015.0000	0.0514	0.0739
1016.0000	0.0517	0.0744
1017.0000	0.0521	0.0750
1018.0000	0.0524	0.0756
1019.0000	0.0528	0.0761
1020.0000	0.0532	0.0767
1021.0000	0.0536	0.0773
1022.0000	0.0539	0.0779
1023.0000	0.0543	0.0785
1024.0000	0.0547	0.0791
1025.0000	0.0552	0.0797
1026.0000	0.0556	0.0803
1027.0000	0.0560	0.0810
1028.0000	0.0565	0.0816
1029.0000	0.0569	0.0823
1030.0000	0.0574	0.0829
1031.0000	0.0578	0.0836
1032.0000	0.0583	0.0843
1033.0000	0.0588	0.0850
1034.0000	0.0593	0.0857
1035.0000	0.0598	0.0864
1036.0000	0.0603	0.0871
1037.0000	0.0608	0.0878
1038.0000	0.0613	0.0886
1039.0000	0.0619	0.0893
1040.0000	0.0624	0.0901
1041.0000	0.0630	0.0908
1042.0000	0.0636	0.0916
1043.0000	0.0642	0.0924
1044.0000	0.0648	0.0932
1045.0000	0.0654	0.0940
1046.0000	0.0660	0.0949
1047.0000	0.0667	0.0957
1048.0000	0.0673	0.0966
1049.0000	0.0680	0.0974
1050.0000	0.0687	0.0983
1051.0000	0.0694	0.0992
1052.0000	0.0701	0.1001
1053.0000	0.0709	0.1010
1054.0000	0.0716	0.1020
1055.0000	0.0724	0.1029
1056.0000	0.0732	0.1039
1057.0000	0.0740	0.1049
1058.0000	0.0748	0.1059
1059.0000	0.0756	0.1069
1060.0000	0.0765	0.1079
1061.0000	0.0774	0.1090
1062.0000	0.0783	0.1100
1063.0000	0.0792	0.1111
1064.0000	0.0801	0.1122
1065.0000	0.0811	0.1133
1066.0000	0.0821	0.1145
1067.0000	0.0831	0.1156
1068.0000	0.0842	0.1168
1069.0000	0.0853	0.1180
1070.0000	0.0864	0.1192
1071.0000	0.0875	0.1205
1072.0000	0.0886	0.1217
1073.0000	0.0898	0.1230
1074.0000	0.0911	0.1243
1075.0000	0.0923	0.1256
1076.0000	0.0936	0.1270
1077.0000	0.0949	0.1284
1078.0000	0.0963	0.1298
1079.0000	0.0977	0.1312
1080.0000	0.0991	0.1327
1081.0000	0.1006	0.1342
1082.0000	0.1021	0.1357
1083.0000	0.1037	0.1372
1084.0000	0.1053	0.1388
1085.0000	0.1070	0.1404
1086.0000	0.1087	0.1421
1087.0000	0.1105	0.1437
1088.0000	0.1123	0.1454
1089.0000	0.1142	0.1472
1090.0000	0.1161	0.1490
1091.0000	0.1182	0.1508
1092.0000	0.1202	0.1526
1093.0000	0.1224	0.1545
1094.0000	0.1246	0.1564
1095.0000	0.1269	0.1584
1096.0000	0.1292	0.1604
1097.0000	0.1317	0.1625
1098.0000	0.1342	0.1646
1099.0000	0.1369	0.1667
1100.0000	0.1396	0.1689
1101.0000	0.1424	0.1712
1102.0000	0.1453	0.1735
1103.0000	0.1484	0.1758
1104.0000	0.1515	0.1782
1105.0000	0.1548	0.1807
1106.0000	0.1582	0.1832
1107.0000	0.1617	0.1858
1108.0000	0.1654	0.1884
1109.0000	0.1692	0.1911
1110.0000	0.1732	0.1939
1111.0000	0.1774	0.1967
1112.0000	0.1817	0.1996
1113.0000	0.1862	0.2026
1114.0000	0.1909	0.2057
1115.0000	0.1958	0.2088
1116.0000	0.2010	0.2120
1117.0000	0.2063	0.2153
1118.0000	0.2120	0.2187
1119.0000	0.2178	0.2222
1120.0000	0.2240	0.2258
1121.0000	0.2305	0.2295
1122.0000	0.2372	0.2332
1123.0000	0.2443	0.2371
1124.0000	0.2518	0.2411
1125.0000	0.2596	0.2452
1126.0000	0.2679	0.2494
1127.0000	0.2765	0.2538
1128.0000	0.2856	0.2582
1129.0000	0.2952	0.2629
1130.0000	0.3054	0.2676
1131.0000	0.3160	0.2725
1132.0000	0.3273	0.2775
1133.0000	0.3392	0.2827
1134.0000	0.3518	0.2881
1135.0000	0.3651	0.2936
1136.0000	0.3791	0.2994
1137.0000	0.3940	0.3053
1138.0000	0.4098	0.3114
1139.0000	0.4264	0.3177
1140.0000	0.4441	0.3242
1141.0000	0.4628	0.3309
1142.0000	0.4827	0.3379
1143.0000	0.5037	0.3451
1144.0000	0.5260	0.3526
1145.0000	0.5495	0.3604
1146.0000	0.5745	0.3684
1147.0000	0.6009	0.3768
1148.0000	0.6288	0.3854
1149.0000	0.6583	0.3944
1150.0000	0.6893	0.4037
1151.0000	0.7219	0.4134
1152.0000	0.7562	0.4235
1153.0000	0.7920	0.4340
1154.0000	0.8293	0.4450
1155.0000	0.8679	0.4563
1156.0000	0.9078	0.4682
1157.0000	0.9487	0.4806
1158.0000	0.9904	0.4935
1159.0000	1.0323	0.5070
1160.0000	1.0742	0.5211
1161.0000	1.1155	0.5358
1162.0000	1.1556	0.5512
1163.0000	1.1939	0.5673
1164.0000	1.2295	0.5842
1165.0000	1.2619	0.6019
1166.0000	1.2902	0.6205
1167.0000	1.3138	0.6400
1168.0000	1.3320	0.6606
1169.0000	1.3444	0.6821
1170.0000	1.3507	0.7048
1171.0000	1.3506	0.7288
1172.0000	1.3442	0.7540
1173.0000	1.3317	0.7806
1174.0000	1.3135	0.8087
1175.0000	1.2901	0.8384
1176.0000	1.2621	0.8699
1177.0000	1.2304	0.9032
1178.0000	1.1955	0.9385
1179.0000	1.1582	0.9760
1180.0000	1.1193	1.0158
1181.0000	1.0794	1.0581
1182.0000	1.0390	1.1032
1183.0000	0.9986	1.1513
1184.0000	0.9588	1.2026
1185.0000	0.9197	1.2574
1186.0000	0.8818	1.3159
1187.0000	0.8451	1.3787
1188.0000	0.8099	1.4459
1189.0000	0.7762	1.5180
1190.0000	0.7440	1.5955
1191.0000	0.7135	1.6787
1192.0000	0.6847	1.7684
1193.0000	0.6574	1.8650
1194.0000	0.6316	1.9692
1195.0000	0.6074	2.0816
1196.0000	0.5846	2.2030
1197.0000	0.5632	2.3343
1198.0000	0.5431	2.4761
1199.0000	0.5242	2.6295
1200.0000	0.5066	2.7954
1201.0000	0.4901	2.9746
1202.0000	0.4746	3.1681
1203.0000	0.4602	3.3767
1204.0000	0.4467	3.6011
1205.0000	0.4340	3.8417
1206.0000	0.4223	4.0989
1207.0000	0.4113	4.3724
1208.0000	0.4010	4.6611
1209.0000	0.3914	4.9636
1210.0000	0.3825	5.2772
1211.0000	0.3743	5.5980
1212.0000	0.3666	5.9208
1213.0000	0.3595	6.2389
1214.0000	0.3528	6.5442
1215.0000	0.3467	6.8276
1216.0000	0.3411	7.0789
1217.0000	0.3359	7.2880
1218.0000	0.3312	7.4456
1219.0000	0.3268	7.5442
1220.0000	0.3228	7.5789
1221.0000	0.3192	7.5478
1222.0000	0.3160	7.4528
1223.0000	0.3131	7.2987
1224.0000	0.3106	7.0932
1225.0000	0.3083	6.8455
1226.0000	0.3064	6.5658
1227.0000	0.3048	6.2641
1228.0000	0.3034	5.9496
1229.0000	0.3024	5.6305
1230.0000	0.3016	5.3134
1231.0000	0.3011	5.0035
1232.0000	0.3009	4.7047
1233.0000	0.3009	4.4196
1234.0000	0.3012	4.1500
1235.0000	0.3017	3.8966
1236.0000	0.3026	3.6597
1237.0000	0.3036	3.4391
1238.0000	0.3050	3.2344
1239.0000	0.3066	3.0449
1240.0000	0.3084	2.8696
1241.0000	0.3105	2.7077
1242.0000	0.3129	2.5583
1243.0000	0.3156	2.4205
1244.0000	0.3185	2.2934
1245.0000	0.3218	2.1762
1246.0000	0.3253	2.0679
1247.0000	0.3291	1.9680
1248.0000	0.3332	1.8758
1249.0000	0.3376	1.7905
1250.0000	0.3424	1.7117
1251.0000	0.3475	1.6388
1252.0000	0.3529	1.5712
1253.0000	0.3588	1.5087
1254.0000	0.3650	1.4507
1255.0000	0.3715	1.3970
1256.0000	0.3786	1.3471
1257.0000	0.3860	1.3008
1258.0000	0.3939	1.2578
1259.0000	0.4023	1.2179
1260.0000	0.4112	1.1808
1261.0000	0.4206	1.1464
1262.0000	0.4305	1.1144
1263.0000	0.4411	1.0847
1264.0000	0.4523	1.0571
1265.0000	0.4641	1.0315
1266.0000	0.4767	1.0078
1267.0000	0.4900	0.9858
1268.0000	0.5041	0.9655
1269.0000	0.5190	0.9467
1270.0000	0.5348	0.9293
1271.0000	0.5515	0.9134
1272.0000	0.5693	0.8987
1273.0000	0.5881	0.8853
1274.0000	0.6081	0.8730
1275.0000	0.6293	0.8619
1276.0000	0.6517	0.8519
1277.0000	0.6756	0.8429
1278.0000	0.7009	0.8349
1279.0000	0.7278	0.8278
1280.0000	0.7563	0.8217
1281.0000	0.7865	0.8165
1282.0000	0.8186	0.8121
1283.0000	0.8527	0.8086
1284.0000	0.8888	0.8060
1285.0000	0.9270	0.8041
1286.0000	0.9675	0.8031
1287.0000	1.0103	0.8029
1288.0000	1.0555	0.8035
1289.0000	1.1032	0.8048
1290.0000	1.1533	0.8070
1291.0000	1.2059	0.8100
1292.0000	1.2609	0.8137
1293.0000	1.3182	0.8183
1294.0000	1.3776	0.8237
1295.0000	1.4390	0.8299
1296.0000	1.5018	0.8370
1297.0000	1.5658	0.8449
1298.0000	1.6303	0.8537
1299.0000	1.6947	0.8635
1300.0000	1.7581	0.8741
1301.0000	1.8197	0.8858
1302.0000	1.8785	0.8984
1303.0000	1.9333	0.9121
1304.0000	1.9832	0.9269
1305.0000	2.0269	0.9429
1306.0000	2.0635	0.9600
1307.0000	2.0921	0.9784
1308.0000	2.1120	0.9981
1309.0000	2.1226	1.0192
1310.0000	2.1239	1.0418
1311.0000	2.1159	1.0659
1312.0000	2.0990	1.0917
1313.0000	2.0738	1.1192
1314.0000	2.0410	1.1486
1315.0000	2.0018	1.1800
1316.0000	1.9572	1.2135
1317.0000	1.9083	1.2493
1318.0000	1.8562	1.2876
1319.0000	1.8020	1.3284
1320.0000	1.7466	1.3721
1321.0000	1.6910	1.4188
1322.0000	1.6359	1.4688
1323.0000	1.5818	1.5223
1324.0000	1.5295	1.5796
1325.0000	1.4791	1.6410
1326.0000	1.4312	1.7069
1327.0000	1.3858	1.7777
1328.0000	1.3432	1.8537
1329.0000	1.3035	1.9355
1330.0000	1.2667	2.0235
1331.0000	1.2329	2.1183
1332.0000	1.2021	2.2205
1333.0000	1.1742	2.3308
1334.0000	1.1493	2.4499
1335.0000	1.1272	2.5785
1336.0000	1.1080	2.7175
1337.0000	1.0916	2.8679
1338.0000	1.0779	3.0306
1339.0000	1.0669	3.2066
1340.0000	1.0586	3.3970
1341.0000	1.0530	3.6028
1342.0000	1.0500	3.8250
1343.0000	1.0496	4.0647
1344.0000	1.0519	4.3226
1345.0000	1.0567	4.5992
1346.0000	1.0641	4.8949
1347.0000	1.0742	5.2093
1348.0000	1.0869	5.5414
1349.0000	1.1023	5.8894
1350.0000	1.1203	6.2502
1351.0000	1.1409	6.6194
1352.0000	1.1642	6.9911
1353.0000	1.1901	7.3577
1354.0000	1.2186	7.7099
1355.0000	1.2495	8.0372
1356.0000	1.2827	8.3280
1357.0000	1.3181	8.5709
1358.0000	1.3554	8.7552
1359.0000	1.3943	8.8723
1360.0000	1.4344	8.9166
1361.0000	1.4752	8.8860
1362.0000	1.5162	8.7827
1363.0000	1.5567	8.6121
1364.0000	1.5960	8.3831
1365.0000	1.6332	8.1062
1366.0000	1.6674	7.7930
1367.0000	1.6978	7.4551
1368.0000	1.7234	7.1029
1369.0000	1.7436	6.7459
1370.0000	1.7574	6.3915
1371.0000	1.7644	6.0459
1372.0000	1.7643	5.7134
1373.0000	1.7568	5.3971
1374.0000	1.7420	5.0989
1375.0000	1.7202	4.8199
1376.0000	1.6920	4.5603
1377.0000	1.6579	4.3200
1378.0000	1.6187	4.0984
1379.0000	1.5753	3.8948
1380.0000	1.5286	3.7083
1381.0000	1.4793	3.5379
1382.0000	1.4283	3.3826
1383.0000	1.3765	3.2414
1384.0000	1.3243	3.1133
1385.0000	1.2724	2.9975
1386.0000	1.2213	2.8930
1387.0000	1.1713	2.7992
1388.0000	1.1227	2.7153
1389.0000	1.0758	2.6406
1390.0000	1.0307	2.5747
1391.0000	0.9875	2.5169
1392.0000	0.9463	2.4668
1393.0000	0.9071	2.4241
1394.0000	0.8698	2.3883
1395.0000	0.8345	2.3593
1396.0000	0.8010	2.3367
1397.0000	0.7694	2.3203
1398.0000	0.7395	2.3100
1399.0000	0.7112	2.3056
1400.0000	0.6846	2.3071
1401.0000	0.6594	2.3144
1402.0000	0.6357	2.3275
1403.0000	0.6133	2.3463
1404.0000	0.5922	2.3710
1405.0000	0.5722	2.4016
1406.0000	0.5534	2.4381
1407.0000	0.5357	2.4808
1408.0000	0.5189	2.5296
1409.0000	0.5030	2.5848
1410.0000	0.4880	2.6464
1411.0000	0.4738	2.7147
1412.0000	0.4604	2.7897
1413.0000	0.4477	2.8715
1414.0000	0.4357	2.9603
1415.0000	0.4243	3.0561
1416.0000	0.4135	3.1589
1417.0000	0.4033	3.2684
1418.0000	0.3936	3.3846
1419.0000	0.3844	3.5071
1420.0000	0.3756	3.6353
1421.0000	0.3673	3.7685
1422.0000	0.3594	3.9058
1423.0000	0.3519	4.0460
1424.0000	0.3448	4.1874
1425.0000	0.3380	4.3285
1426.0000	0.3315	4.4670
1427.0000	0.3253	4.6006
1428.0000	0.3195	4.7267
1429.0000	0.3139	4.8426
1430.0000	0.3086	4.9455
1431.0000	0.3035	5.0327
1432.0000	0.2987	5.1016
1433.0000	0.2941	5.1501
1434.0000	0.2897	5.1766
1435.0000	0.2855	5.1799
1436.0000	0.2816	5.1598
1437.0000	0.2778	5.1165
1438.0000	0.2741	5.0510
1439.0000	0.2707	4.9651
1440.0000	0.2674	4.8608
1441.0000	0.2643	4.7406
1442.0000	0.2613	4.6072
1443.0000	0.2584	4.4633
1444.0000	0.2557	4.3117
1445.0000	0.2532	4.1549
1446.0000	0.2507	3.9953
1447.0000	0.2484	3.8348
1448.0000	0.2462	3.6752
1449.0000	0.2441	3.5180
1450.0000	0.2421	3.3643
1451.0000	0.2402	3.2151
1452.0000	0.2384	3.0711
1453.0000	0.2367	2.9326
1454.0000	0.2351	2.8000
1455.0000	0.2335	2.6734
1456.0000	0.2321	2.5530
1457.0000	0.2308	2.4386
1458.0000	0.2295	2.3302
1459.0000	0.2283	2.2275
1460.0000	0.2272	2.1304
1461.0000	0.2262	2.0386
1462.0000	0.2252	1.9520
1463.0000	0.2243	1.8702
1464.0000	0.2235	1.7930
1465.0000	0.2227	1.7201
1466.0000	0.2220	1.6513
1467.0000	0.2214	1.5864
1468.0000	0.2208	1.5251
1469.0000	0.2203	1.4672
1470.0000	0.2199	1.4125
1471.0000	0.2195	1.3608
1472.0000	0.2191	1.3119
1473.0000	0.2188	1.2657
1474.0000	0.2186	1.2219
1475.0000	0.2185	1.1805
1476.0000	0.2183	1.1412
1477.0000	0.2183	1.1039
1478.0000	0.2183	1.0686
1479.0000	0.2183	1.0350
1480.0000	0.2184	1.0032
1481.0000	0.2185	0.9729
1482.0000	0.2187	0.9441
1483.0000	0.2190	0.9167
1484.0000	0.2192	0.8906
1485.0000	0.2196	0.8658
1486.0000	0.2199	0.8421
1487.0000	0.2204	0.8195
1488.0000	0.2208	0.7980
1489.0000	0.2214	0.7774
1490.0000	0.2219	0.7578
1491.0000	0.2225	0.7390
1492.0000	0.2232	0.7210
1493.0000	0.2239	0.7039
1494.0000	0.2247	0.6875
1495.0000	0.2255	0.6717
1496.0000	0.2263	0.6567
1497.0000	0.2272	0.6423
1498.0000	0.2281	0.6284
1499.0000	0.2291	0.6152
1500.0000	0.2301	0.6024
1501.0000	0.2312	0.5902
1502.0000	0.2323	0.5785
1503.0000	0.2335	0.5673
1504.0000	0.2347	0.5565
1505.0000	0.2360	0.5461
1506.0000	0.2373	0.5361
1507.0000	0.2387	0.5265
1508.0000	0.2401	0.5173
1509.0000	0.2415	0.5084
1510.0000	0.2430	0.4998
1511.0000	0.2446	0.4916
1512.0000	0.2462	0.4837
1513.0000	0.2479	0.4761
1514.0000	0.2496	0.4688
1515.0000	0.2514	0.4617
1516.0000	0.2532	0.4549
1517.0000	0.2551	0.4484
1518.0000	0.2570	0.4421
1519.0000	0.2590	0.4360
1520.0000	0.2610	0.4301
1521.0000	0.2631	0.4245
1522.0000	0.2653	0.4191
1523.0000	0.2675	0.4138
1524.0000	0.2698	0.4088
1525.0000	0.2722	0.4040
1526.0000	0.2746	0.3993
1527.0000	0.2771	0.3948
1528.0000	0.2796	0.3905
1529.0000	0.2822	0.3863
1530.0000	0.2849	0.3823
1531.0000	0.2876	0.3784
1532.0000	0.2905	0.3747
1533.0000	0.2933	0.3712
1534.0000	0.2963	0.3678
1535.0000	0.2994	0.3645
1536.0000	0.3025	0.3613
1537.0000	0.3057	0.3583
1538.0000	0.3090	0.3554
1539.0000	0.3123	0.3526
1540.0000	0.3158	0.3500
1541.0000	0.3193	0.3474
1542.0000	0.3230	0.3450
1543.0000	0.3267	0.3427
1544.0000	0.3305	0.3405
1545.0000	0.3344	0.3384
1546.0000	0.3385	0.3364
1547.0000	0.3426	0.3345
1548.0000	0.3468	0.3327
1549.0000	0.3511	0.3310
1550.0000	0.3556	0.3294
1551.0000	0.3601	0.3279
1552.0000	0.3648	0.3264
1553.0000	0.3696	0.3251
1554.0000	0.3745	0.3239
1555.0000	0.3796	0.3228
1556.0000	0.3848	0.3217
1557.0000	0.3901	0.3207
1558.0000	0.3955	0.3199
1559.0000	0.4011	0.3191
1560.0000	0.4069	0.3184
1561.0000	0.4128	0.3178
1562.0000	0.4188	0.3172
1563.0000	0.4251	0.3168
1564.0000	0.4314	0.3164
1565.0000	0.4380	0.3161
1566.0000	0.4448	0.3159
1567.0000	0.4517	0.3158
1568.0000	0.4588	0.3158
1569.0000	0.4661	0.3158
1570.0000	0.4736	0.3159
1571.0000	0.4814	0.3161
1572.0000	0.4893	0.3164
1573.0000	0.4975	0.3168
1574.0000	0.5059	0.3173
1575.0000	0.5146	0.3178
1576.0000	0.5235	0.3184
1577.0000	0.5326	0.3191
1578.0000	0.5421	0.3199
1579.0000	0.5518	0.3208
1580.0000	0.5618	0.3218
1581.0000	0.5721	0.3229
1582.0000	0.5827	0.3240
1583.0000	0.5937	0.3252
1584.0000	0.6049	0.3266
1585.0000	0.6166	0.3280
1586.0000	0.6286	0.3295
1587.0000	0.6410	0.3311
1588.0000	0.6537	0.3328
1589.0000	0.6669	0.3346
1590.0000	0.6805	0.3365
1591.0000	0.6946	0.3385
1592.0000	0.7091	0.3407
1593.0000	0.7241	0.3429
1594.0000	0.7397	0.3452
1595.0000	0.7557	0.3476
1596.0000	0.7723	0.3502
1597.0000	0.7895	0.3529
1598.0000	0.8073	0.3557
1599.0000	0.8257	0.3586
1600.0000	0.8447	0.3616
1601.0000	0.8645	0.3648
1602.0000	0.8849	0.3681
1603.0000	0.9062	0.3715
1604.0000	0.9282	0.3751
1605.0000	0.9510	0.3788
1606.0000	0.9747	0.3826
1607.0000	0.9993	0.3866
1608.0000	1.0249	0.3908
1609.0000	1.0515	0.3951
1610.0000	1.0791	0.3996
1611.0000	1.1079	0.4043
1612.0000	1.1378	0.4091
1613.0000	1.1690	0.4141
1614.0000	1.2014	0.4193
1615.0000	1.2352	0.4247
1616.0000	1.2704	0.4303
1617.0000	1.3072	0.4361
1618.0000	1.3456	0.4422
1619.0000	1.3856	0.4484
1620.0000	1.4275	0.4549
1621.0000	1.4712	0.4616
1622.0000	1.5169	0.4686
1623.0000	1.5648	0.4758
1624.0000	1.6149	0.4833
1625.0000	1.6673	0.4911
1626.0000	1.7223	0.4992
1627.0000	1.7800	0.5075
1628.0000	1.8405	0.5162
1629.0000	1.9040	0.5253
1630.0000	1.9707	0.5346
1631.0000	2.0409	0.5444
1632.0000	2.1146	0.5545
1633.0000	2.1923	0.5649
1634.0000	2.2740	0.5758
1635.0000	2.3601	0.5872
1636.0000	2.4510	0.5989
1637.0000	2.5467	0.6112
1638.0000	2.6479	0.6239
1639.0000	2.7547	0.6371
1640.0000	2.8675	0.6509
1641.0000	2.9868	0.6652
1642.0000	3.1131	0.6802
1643.0000	3.2467	0.6957
1644.0000	3.3882	0.7119
1645.0000	3.5382	0.7288
1646.0000	3.6971	0.7464
1647.0000	3.8655	0.7648
1648.0000	4.0442	0.7839
1649.0000	4.2337	0.8039
1650.0000	4.4347	0.8248
1651.0000	4.6479	0.8466
1652.0000	4.8741	0.8694
1653.0000	5.1139	0.8933
1654.0000	5.3680	0.9182
1655.0000	5.6372	0.9443
1656.0000	5.9219	0.9717
1657.0000	6.2228	1.0003
1658.0000	6.5403	1.0303
1659.0000	6.8746	1.0618
1660.0000	7.2258	1.0949
1661.0000	7.5936	1.1296
1662.0000	7.9776	1.1660
1663.0000	8.3766	1.2043
1664.0000	8.7893	1.2446
1665.0000	9.2134	1.2870
1666.0000	9.6463	1.3316
1667.0000	10.0844	1.3786
1668.0000	10.5233	1.4281
1669.0000	10.9578	1.4804
1670.0000	11.3818	1.5355
1671.0000	11.7886	1.5938
1672.0000	12.1708	1.6553
1673.0000	12.5206	1.7203
1674.0000	12.8302	1.7890
1675.0000	13.0920	1.8618
1676.0000	13.2992	1.9388
1677.0000	13.4461	2.0204
1678.0000	13.5285	2.1068
1679.0000	13.5440	2.1985
1680.0000	13.4920	2.2957
1681.0000	13.3741	2.3987
1682.0000	13.1938	2.5081
1683.0000	12.9561	2.6241
1684.0000	12.6674	2.7472
1685.0000	12.3349	2.8778
1686.0000	11.9664	3.0163
1687.0000	11.5698	3.1631
1688.0000	11.1526	3.3186
1689.0000	10.7220	3.4833
1690.0000	10.2843	3.6573
1691.0000	9.8451	3.8411
1692.0000	9.4091	4.0347
1693.0000	8.9804	4.2382
1694.0000	8.5620	4.4516
1695.0000	8.1564	4.6746
1696.0000	7.7652	4.9067
1697.0000	7.3897	5.1470
1698.0000	7.0306	5.3945
1699.0000	6.6884	5.6476
1700.0000	6.3631	5.9044
1701.0000	6.0544	6.1623
1702.0000	5.7622	6.4186
1703.0000	5.4858	6.6698
1704.0000	5.2247	6.9119
1705.0000	4.9782	7.1408
1706.0000	4.7457	7.3519
1707.0000	4.5265	7.5405
1708.0000	4.3198	7.7023
1709.0000	4.1249	7.8329
1710.0000	3.9412	7.9289
1711.0000	3.7680	7.9876
1712.0000	3.6046	8.0071
1713.0000	3.4504	7.9870
1714.0000	3.3050	7.9278
1715.0000	3.1676	7.8312
1716.0000	3.0379	7.6999
1717.0000	2.9153	7.5376
1718.0000	2.7993	7.3484
1719.0000	2.6896	7.1367
1720.0000	2.5858	6.9073
1721.0000	2.4874	6.6646
1722.0000	2.3942	6.4128
1723.0000	2.3058	6.1560
1724.0000	2.2219	5.8974
1725.0000	2.1422	5.6401
1726.0000	2.0665	5.3864
1727.0000	1.9946	5.1383
1728.0000	1.9261	4.8974
1729.0000	1.8610	4.6647
1730.0000	1.7989	4.4412
1731.0000	1.7398	4.2272
1732.0000	1.6834	4.0230
1733.0000	1.6296	3.8288
1734.0000	1.5783	3.6444
1735.0000	1.5292	3.4698
1736.0000	1.4823	3.3046
1737.0000	1.4375	3.1484
1738.0000	1.3946	3.0010
1739.0000	1.3536	2.8619
1740.0000	1.3143	2.7307
1741.0000	1.2766	2.6070
1742.0000	1.2405	2.4904
1743.0000	1.2058	2.3804
1744.0000	1.1726	2.2767
1745.0000	1.1406	2.1789
1746.0000	1.1100	2.0867
1747.0000	1.0805	1.9996
1748.0000	1.0521	1.9174
1749.0000	1.0249	1.8397
1750.0000	0.9986	1.7663
1751.0000	0.9734	1.6969
1752.0000	0.9491	1.6313
1753.0000	0.9256	1.5691
1754.0000	0.9030	1.5103
1755.0000	0.8812	1.4545
1756.0000	0.8602	1.4016
1757.0000	0.8399	1.3514
1758.0000	0.8203	1.3037
1759.0000	0.8014	1.2584
1760.0000	0.7831	1.2154
1761.0000	0.7654	1.1744
1762.0000	0.7484	1.1354
1763.0000	0.7318	1.0983
1764.0000	0.7158	1.0629
1765.0000	0.7004	1.0292
1766.0000	0.6854	0.9970
1767.0000	0.6709	0.9663
1768.0000	0.6568	0.9370
1769.0000	0.6432	0.9089
1770.0000	0.6300	0.8821
1771.0000	0.6172	0.8564
1772.0000	0.6048	0.8318
1773.0000	0.5927	0.8083
1774.0000	0.5810	0.7858
1775.0000	0.5697	0.7641
1776.0000	0.5587	0.7434
1777.0000	0.5480	0.7235
1778.0000	0.5376	0.7044
1779.0000	0.5274	0.6860
1780.0000	0.5176	0.6683
1781.0000	0.5081	0.6514
1782.0000	0.4988	0.6350
1783.0000	0.4897	0.6193
1784.0000	0.4809	0.6042
1785.0000	0.4724	0.5896
1786.0000	0.4640	0.5755
1787.0000	0.4559	0.5620
1788.0000	0.4480	0.5489
1789.0000	0.4403	0.5363
1790.0000	0.4328	0.5242
1791.0000	0.4255	0.5124
1792.0000	0.4184	0.5010
1793.0000	0.4114	0.4901
1794.0000	0.4046	0.4795
1795.0000	0.3980	0.4692
1796.0000	0.3916	0.4593
1797.0000	0.3853	0.4497
1798.0000	0.3791	0.4404
1799.0000	0.3731	0.4314
1800.0000	0.3673	0.4227
1801.0000	0.3616	0.4142
1802.0000	0.3560	0.4060
1803.0000	0.3505	0.3981
1804.0000	0.3452	0.3904
1805.0000	0.3400	0.3829
1806.0000	0.3349	0.3757
1807.0000	0.3299	0.3686
1808.0000	0.3251	0.3618
1809.0000	0.3203	0.3552
1810.0000	0.3157	0.3487
1811.0000	0.3111	0.3424
1812.0000	0.3067	0.3363
1813.0000	0.3023	0.3304
1814.0000	0.2981	0.3247
1815.0000	0.2939	0.3191
1816.0000	0.2898	0.3136
1817.0000	0.2858	0.3083
1818.0000	0.2819	0.3031
1819.0000	0.2781	0.2981
1820.0000	0.2743	0.2932
1821.0000	0.2706	0.2884
1822.0000	0.2670	0.2837
1823.0000	0.2635	0.2792
1824.0000	0.2600	0.2748
1825.0000	0.2566	0.2705
1826.0000	0.2533	0.2663
1827.0000	0.2500	0.2622
1828.0000	0.2468	0.2581
1829.0000	0.2437	0.2542
1830.0000	0.2406	0.2504
1831.0000	0.2376	0.2467
1832.0000	0.2347	0.2431
1833.0000	0.2318	0.2395
1834.0000	0.2289	0.2360
1835.0000	0.2261	0.2327
1836.0000	0.2234	0.2293
1837.0000	0.2207	0.2261
1838.0000	0.2180	0.2229
1839.0000	0.2154	0.2198
1840.0000	0.2129	0.2168
1841.0000	0.2104	0.2139
1842.0000	0.2079	0.2110
1843.0000	0.2055	0.2081
1844.0000	0.2031	0.2054
1845.0000	0.2008	0.2026
1846.0000	0.1985	0.2000
1847.0000	0.1963	0.1974
1848.0000	0.1940	0.1948
1849.0000	0.1919	0.1923
1850.0000	0.1897	0.1899
1851.0000	0.1876	0.1875
1852.0000	0.1856	0.1852
1853.0000	0.1835	0.1829
1854.0000	0.1815	0.1806
1855.0000	0.1796	0.1784
1856.0000	0.1776	0.1762
1857.0000	0.1757	0.1741
1858.0000	0.1739	0.1720
1859.0000	0.1720	0.1700
1860.0000	0.1702	0.1680
1861.0000	0.1684	0.1660
1862.0000	0.1667	0.1641
1863.0000	0.1650	0.1622
1864.0000	0.1633	0.1604
1865.0000	0.1616	0.1586
1866.0000	0.1600	0.1568
1867.0000	0.1583	0.1550
1868.0000	0.1567	0.1533
1869.0000	0.1552	0.1516
1870.0000	0.1536	0.1499
1871.0000	0.1521	0.1483
1872.0000	0.1506	0.1467
1873.0000	0.1491	0.1451
1874.0000	0.1477	0.1436
1875.0000	0.1462	0.1421
1876.0000	0.1448	0.1406
1877.0000	0.1434	0.1391
1878.0000	0.1421	0.1377
1879.0000	0.1407	0.1363
1880.0000	0.1394	0.1349
1881.0000	0.1381	0.1335
1882.0000	0.1368	0.1321
1883.0000	0.1355	0.1308
1884.0000	0.1343	0.1295
1885.0000	0.1330	0.1282
1886.0000	0.1318	0.1270
1887.0000	0.1306	0.1257
1888.0000	0.1294	0.1245
1889.0000	0.1283	0.1233
1890.0000	0.1271	0.1221
1891.0000	0.1260	0.1210
1892.0000	0.1248	0.1198
1893.0000	0.1237	0.1187
1894.0000	0.1226	0.1176
1895.0000	0.1216	0.1165
1896.0000	0.1205	0.1154
1897.0000	0.1195	0.1144
1898.0000	0.1184	0.1133
1899.0000	0.1174	0.1123
1900.0000	0.1164	0.1113
1901.0000	0.1154	0.1103
1902.0000	0.1144	0.1093
1903.0000	0.1135	0.1083
1904.0000	0.1125	0.1074
1905.0000	0.1116	0.1065
1906.0000	0.1106	0.1055
1907.0000	0.1097	0.1046
1908.0000	0.1088	0.1037
1909.0000	0.1079	0.1028
1910.0000	0.1070	0.1020
1911.0000	0.1062	0.1011
1912.0000	0.1053	0.1003
1913.0000	0.1045	0.0994
1914.0000	0.1036	0.0986
1915.0000	0.1028	0.0978
1916.0000	0.1020	0.0970
1917.0000	0.1012	0.0962
1918.0000	0.1004	0.0954
1919.0000	0.0996	0.0947
1920.0000	0.0988	0.0939
1921.0000	0.0980	0.0931
1922.0000	0.0973	0.0924
1923.0000	0.0965	0.0917
1924.0000	0.0958	0.0910
1925.0000	0.0950	0.0903
1926.0000	0.0943	0.0896
1927.0000	0.0936	0.0889
1928.0000	0.0929	0.0882
1929.0000	0.0922	0.0875
1930.0000	0.0915	0.0869
1931.0000	0.0908	0.0862
1932.0000	0.0901	0.0855
1933.0000	0.0895	0.0849
1934.0000	0.0888	0.0843
1935.0000	0.0882	0.0837
1936.0000	0.0875	0.0830
1937.0000	0.0869	0.0824
1938.0000	0.0863	0.0818
1939.0000	0.0856	0.0813
1940.0000	0.0850	0.0807
1941.0000	0.0844	0.0801
1942.0000	0.0838	0.0795
1943.0000	0.0832	0.0790
1944.0000	0.0826	0.0784
1945.0000	0.0820	0.0779
1946.0000	0.0815	0.0773
1947.0000	0.0809	0.0768
1948.0000	0.0803	0.0762
1949.0000	0.0798	0.0757
1950.0000	0.0792	0.0752
1951.0000	0.0787	0.0747
1952.0000	0.0781	0.0742
1953.0000	0.0776	0.0737
1954.0000	0.0771	0.0732
1955.0000	0.0766	0.0727
1956.0000	0.0760	0.0722
1957.0000	0.0755	0.0718
1958.0000	0.0750	0.0713
1959.0000	0.0745	0.0708
1960.0000	0.0740	0.0704
1961.0000	0.0735	0.0699
1962.0000	0.0731	0.0695
1963.0000	0.0726	0.0690
1964.0000	0.0721	0.0686
1965.0000	0.0716	0.0681
1966.0000	0.0712	0.0677
1967.0000	0.0707	0.0673
1968.0000	0.0703	0.0669
1969.0000	0.0698	0.0665
1970.0000	0.0694	0.0660
1971.0000	0.0689	0.0656
1972.0000	0.0685	0.0652
1973.0000	0.0680	0.0648
1974.0000	0.0676	0.0644
1975.0000	0.0672	0.0641
1976.0000	0.0668	0.0637
1977.0000	0.0664	0.0633
1978.0000	0.0659	0.0629
1979.0000	0.0655	0.0625
1980.0000	0.0651	0.0622
1981.0000	0.0647	0.0618
1982.0000	0.0643	0.0615
1983.0000	0.0639	0.0611
1984.0000	0.0636	0.0607
1985.0000	0.0632	0.0604
1986.0000	0.0628	0.0601
1987.0000	0.0624	0.0597
1988.0000	0.0620	0.0594
1989.0000	0.0617	0.0590
1990.0000	0.0613	0.0587
1991.0000	0.0609	0.0584
1992.0000	0.0606	0.0580
1993.0000	0.0602	0.0577
1994.0000	0.0599	0.0574
1995.0000	0.0595	0.0571
1996.0000	0.0592	0.0568
1997.0000	0.0588	0.0565
1998.0000	0.0585	0.0562
1999.0000	0.0582	0.0559
2000.0000	0.0578	0.0556
2001.0000	0.0575	0.0553
2002.0000	0.0572	0.0550
2003.0000	0.0569	0.0547
2004.0000	0.0565	0.0544
2005.0000	0.0562	0.0541
2006.0000	0.0559	0.0538
2007.0000	0.0556	0.0535
2008.0000	0.0553	0.0533
2009.0000	0.0550	0.0530
2010.0000	0.0547	0.0527
2011.0000	0.0544	0.0525
2012.0000	0.0541	0.0522
2013.0000	0.0538	0.0519
2014.0000	0.0535	0.0517
2015.0000	0.0532	0.0514
2016.0000	0.0529	0.0511
2017.0000	0.0526	0.0509
2018.0000	0.0523	0.0506
2019.0000	0.0520	0.0504
2020.0000	0.0518	0.0501
2021.0000	0.0515	0.0499
2022.0000	0.0512	0.0497
2023.0000	0.0509	0.0494
2024.0000	0.0507	0.0492
2025.0000	0.0504	0.0489
2026.0000	0.0501	0.0487
2027.0000	0.0499	0.0485
2028.0000	0.0496	0.0483
2029.0000	0.0494	0.0480
2030.0000	0.0491	0.0478
2031.0000	0.0489	0.0476
2032.0000	0.0486	0.0474
2033.0000	0.0484	0.0471
2034.0000	0.0481	0.0469
2035.0000	0.0479	0.0467
2036.0000	0.0476	0.0465
2037.0000	0.0474	0.0463
2038.0000	0.0471	0.0461
2039.0000	0.0469	0.0459
2040.0000	0.0467	0.0457
2041.0000	0.0464	0.0455
2042.0000	0.0462	0.0452
2043.0000	0.0460	0.0450
2044.0000	0.0458	0.0448
2045.0000	0.0455	0.0447
2046.0000	0.0453	0.0445
2047.0000	0.0451	0.0443
2048.0000	0.0449	0.0441
2049.0000	0.0446	0.0439
2050.0000	0.0444	0.0437
2051.0000	0.0442	0.0435
2052.0000	0.0440	0.0433
2053.0000	0.0438	0.0431
2054.0000	0.0436	0.0430
2055.0000	0.0434	0.0428
2056.0000	0.0432	0.0426
2057.0000	0.0430	0.0424
2058.0000	0.0428	0.0422
2059.0000	0.0426	0.0421
2060.0000	0.0424	0.0419
2061.0000	0.0422	0.0417
2062.0000	0.0420	0.0416
2063.0000	0.0418	0.0414
2064.0000	0.0416	0.0412
2065.0000	0.0414	0.0411
2066.0000	0.0412	0.0409
2067.0000	0.0410	0.0407
2068.0000	0.0408	0.0406
2069.0000	0.0406	0.0404
2070.0000	0.0405	0.0402
2071.0000	0.0403	0.0401
2072.0000	0.0401	0.0399
2073.0000	0.0399	0.0398
2074.0000	0.0397	0.0396
2075.0000	0.0396	0.0395
2076.0000	0.0394	0.0393
2077.0000	0.0392	0.0392
2078.0000	0.0390	0.0390
2079.0000	0.0389	0.0389
2080.0000	0.0387	0.0387
2081.0000	0.0385	0.0386
2082.0000	0.0384	0.0384
2083.0000	0.0382	0.0383
2084.0000	0.0380	0.0382
2085.0000	0.0379	0.0380
2086.0000	0.0377	0.0379
2087.0000	0.0375	0.0377
2088.0000	0.0374	0.0376
2089.0000	0.0372	0.0375
2090.0000	0.0371	0.0373
2091.0000	0.0369	0.0372
2092.0000	0.0367	0.0371
2093.0000	0.0366	0.0369
2094.0000	0.0364	0.0368
2095.0000	0.0363	0.0367
2096.0000	0.0361	0.0365
2097.0000	0.0360	0.0364
2098.0000	0.0358	0.0363
2099.0000	0.0357	0.0362
2100.0000	0.0355	0.0360
2101.0000	0.0354	0.0359
2102.0000	0.0352	0.0358
2103.0000	0.0351	0.0357
2104.0000	0.0350	0.0355
2105.0000	0.0348	0.0354
2106.0000	0.0347	0.0353
2107.0000	0.0345	0.0352
2108.0000	0.0344	0.0351
2109.0000	0.0343	0.0350
2110.0000	0.0341	0.0348
2111.0000	0.0340	0.0347
2112.0000	0.0339	0.0346
2113.0000	0.0337	0.0345
2114.0000	0.0336	0.0344
2115.0000	0.0335	0.0343
2116.0000	0.0333	0.0342
2117.0000	0.0332	0.0341
2118.0000	0.0331	0.0340
2119.0000	0.0329	0.0339
2120.0000	0.0328	0.0337
2121.0000	0.0327	0.0336
2122.0000	0.0326	0.0335
2123.0000	0.0324	0.0334
2124.0000	0.0323	0.0333
2125.0000	0.0322	0.0332
2126.0000	0.0321	0.0331
2127.0000	0.0319	0.0330
2128.0000	0.0318	0.0329
2129.0000	0.0317	0.0328
2130.0000	0.0316	0.0327
2131.0000	0.0315	0.0326
2132.0000	0.0314	0.0325
2133.0000	0.0312	0.0324
2134.0000	0.0311	0.0323
2135.0000	0.0310	0.0322
2136.0000	0.0309	0.0322
2137.0000	0.0308	0.0321
2138.0000	0.0307	0.0320
2139.0000	0.0306	0.0319
2140.0000	0.0304	0.0318
2141.0000	0.0303	0.0317
2142.0000	0.0302	0.0316
2143.0000	0.0301	0.0315
2144.0000	0.0300	0.0314
2145.0000	0.0299	0.0313
2146.0000	0.0298	0.0313
2147.0000	0.0297	0.0312
2148.0000	0.0296	0.0311
2149.0000	0.0295	0.0310
2150.0000	0.0294	0.0309
2151.0000	0.0293	0.0308
2152.0000	0.0292	0.0308
2153.0000	0.0291	0.0307
2154.0000	0.0290	0.0306
2155.0000	0.0289	0.0305
2156.0000	0.0288	0.0304
2157.0000	0.0287	0.0303
2158.0000	0.0286	0.0303
2159.0000	0.0285	0.0302
2160.0000	0.0284	0.0301
2161.0000	0.0283	0.0300
2162.0000	0.0282	0.0300
2163.0000	0.0281	0.0299
2164.0000	0.0280	0.0298
2165.0000	0.0279	0.0297
2166.0000	0.0278	0.0297
2167.0000	0.0277	0.0296
2168.0000	0.0276	0.0295
2169.0000	0.0276	0.0294
2170.0000	0.0275	0.0294
2171.0000	0.0274	0.0293
2172.0000	0.0273	0.0292
2173.0000	0.0272	0.0292
2174.0000	0.0271	0.0291
2175.0000	0.0270	0.0290
2176.0000	0.0269	0.0290
2177.0000	0.0269	0.0289
2178.0000	0.0268	0.0288
2179.0000	0.0267	0.0288
2180.0000	0.0266	0.0287
2181.0000	0.0265	0.0286
2182.0000	0.0264	0.0286
2183.0000	0.0264	0.0285
2184.0000	0.0263	0.0284
2185.0000	0.0262	0.0284
2186.0000	0.0261	0.0283
2187.0000	0.0260	0.0282
2188.0000	0.0259	0.0282
2189.0000	0.0259	0.0281
2190.0000	0.0258	0.0281
2191.0000	0.0257	0.0280
2192.0000	0.0256	0.0279
2193.0000	0.0256	0.0279
2194.0000	0.0255	0.0278
2195.0000	0.0254	0.0278
2196.0000	0.0253	0.0277
2197.0000	0.0253	0.0276
2198.0000	0.0252	0.0276
2199.0000	0.0251	0.0275
2200.0000	0.0250	0.0275
2201.0000	0.0250	0.0274
2202.0000	0.0249	0.0274
2203.0000	0.0248	0.0273
2204.0000	0.0247	0.0272
2205.0000	0.0247	0.0272
2206.0000	0.0246	0.0271
2207.0000	0.0245	0.0271
2208.0000	0.0245	0.0270
2209.0000	0.0244	0.0270
2210.0000	0.0243	0.0269
2211.0000	0.0243	0.0269
2212.0000	0.0242	0.0268
2213.0000	0.0241	0.0268
2214.0000	0.0241	0.0267
2215.0000	0.0240	0.0267
2216.0000	0.0239	0.0266
2217.0000	0.0239	0.0266
2218.0000	0.0238	0.0265
2219.0000	0.0237	0.0265
2220.0000	0.0237	0.0264
2221.0000	0.0236	0.0264
2222.0000	0.0235	0.0263
2223.0000	0.0235	0.0263
2224.0000	0.0234	0.0263
2225.0000	0.0234	0.0262
2226.0000	0.0233	0.0262
2227.0000	0.0232	0.0261
2228.0000	0.0232	0.0261
2229.0000	0.0231	0.0260
2230.0000	0.0231	0.0260
2231.0000	0.0230	0.0260
2232.0000	0.0229	0.0259
2233.0000	0.0229	0.0259
2234.0000	0.0228	0.0258
2235.0000	0.0228	0.0258
2236.0000	0.0227	0.0257
2237.0000	0.0227	0.0257
2238.0000	0.0226	0.0257
2239.0000	0.0225	0.0256
2240.0000	0.0225	0.0256
2241.0000	0.0224	0.0255
2242.0000	0.0224	0.0255
2243.0000	0.0223	0.0255
2244.0000	0.0223	0.0254
2245.0000	0.0222	0.0254
2246.0000	0.0222	0.0254
2247.0000	0.0221	0.0253
2248.0000	0.0221	0.0253
2249.0000	0.0220	0.0252
2250.0000	0.0219	0.0252
2251.0000	0.0219	0.0252
2252.0000	0.0218	0.0251
2253.0000	0.0218	0.0251
2254.0000	0.0217	0.0251
2255.0000	0.0217	0.0250
2256.0000	0.0216	0.0250
2257.0000	0.0216	0.0250
2258.0000	0.0215	0.0249
2259.0000	0.0215	0.0249
2260.0000	0.0215	0.0249
2261.0000	0.0214	0.0249
2262.0000	0.0214	0.0248
2263.0000	0.0213	0.0248
2264.0000	0.0213	0.0248
2265.0000	0.0212	0.0247
2266.0000	0.0212	0.0247
2267.0000	0.0211	0.0247
2268.0000	0.0211	0.0246
2269.0000	0.0210	0.0246
2270.0000	0.0210	0.0246
2271.0000	0.0209	0.0246
2272.0000	0.0209	0.0245
2273.0000	0.0209	0.0245
2274.0000	0.0208	0.0245
2275.0000	0.0208	0.0244
2276.0000	0.0207	0.0244
2277.0000	0.0207	0.0244
2278.0000	0.0206	0.0244
2279.0000	0.0206	0.0243
2280.0000	0.0206	0.0243
2281.0000	0.0205	0.0243
2282.0000	0.0205	0.0243
2283.0000	0.0204	0.0243
2284.0000	0.0204	0.0242
2285.0000	0.0204	0.0242
2286.0000	0.0203	0.0242
2287.0000	0.0203	0.0242
2288.0000	0.0202	0.0241
2289.0000	0.0202	0.0241
2290.0000	0.0202	0.0241
2291.0000	0.0201	0.0241
2292.0000	0.0201	0.0241
2293.0000	0.0201	0.0240
2294.0000	0.0200	0.0240
2295.0000	0.0200	0.0240
2296.0000	0.0200	0.0240
2297.0000	0.0199	0.0240
2298.0000	0.0199	0.0239
2299.0000	0.0198	0.0239
2300.0000	0.0198	0.0239
2301.0000	0.0198	0.0239
2302.0000	0.0197	0.0239
2303.0000	0.0197	0.0238
2304.0000	0.0197	0.0238
2305.0000	0.0196	0.0238
2306.0000	0.0196	0.0238
2307.0000	0.0196	0.0238
2308.0000	0.0195	0.0238
2309.0000	0.0195	0.0238
2310.0000	0.0195	0.0237
2311.0000	0.0194	0.0237
2312.0000	0.0194	0.0237
2313.0000	0.0194	0.0237
2314.0000	0.0194	0.0237
2315.0000	0.0193	0.0237
2316.0000	0.0193	0.0237
2317.0000	0.0193	0.0236
2318.0000	0.0192	0.0236
2319.0000	0.0192	0.0236
2320.0000	0.0192	0.0236
2321.0000	0.0192	0.0236
2322.0000	0.0191	0.0236
2323.0000	0.0191	0.0236
2324.0000	0.0191	0.0236
2325.0000	0.0190	0.0236
2326.0000	0.0190	0.0235
2327.0000	0.0190	0.0235
2328.0000	0.0190	0.0235
2329.0000	0.0189	0.0235
2330.0000	0.0189	0.0235
2331.0000	0.0189	0.0235
2332.0000	0.0189	0.0235
2333.0000	0.0188	0.0235
2334.0000	0.0188	0.0235
2335.0000	0.0188	0.0235
2336.0000	0.0188	0.0235
2337.0000	0.0187	0.0235
2338.0000	0.0187	0.0235
2339.0000	0.0187	0.0234
2340.0000	0.0187	0.0234
2341.0000	0.0186	0.0234
2342.0000	0.0186	0.0234
2343.0000	0.0186	0.0234
2344.0000	0.0186	0.0234
2345.0000	0.0186	0.0234
2346.0000	0.0185	0.0234
2347.0000	0.0185	0.0234
2348.0000	0.0185	0.0234
2349.0000	0.0185	0.0234
2350.0000	0.0185	0.0234
2351.0000	0.0184	0.0234
2352.0000	0.0184	0.0234
2353.0000	0.0184	0.0234
2354.0000	0.0184	0.0234
2355.0000	0.0184	0.0234
2356.0000	0.0183	0.0234
2357.0000	0.0183	0.0234
2358.0000	0.0183	0.0234
2359.0000	0.0183	0.0234
2360.0000	0.0183	0.0234
2361.0000	0.0183	0.0234
2362.0000	0.0182	0.0234
2363.0000	0.0182	0.0234
2364.0000	0.0182	0.0234
2365.0000	0.0182	0.0234
2366.0000	0.0182	0.0234
2367.0000	0.0182	0.0234
2368.0000	0.0182	0.0234
2369.0000	0.0181	0.0234
2370.0000	0.0181	0.0234
2371.0000	0.0181	0.0234
2372.0000	0.0181	0.0234
2373.0000	0.0181	0.0234
2374.0000	0.0181	0.0235
2375.0000	0.0181	0.0235
2376.0000	0.0180	0.0235
2377.0000	0.0180	0.0235
2378.0000	0.0180	0.0235
2379.0000	0.0180	0.0235
2380.0000	0.0180	0.0235
2381.0000	0.0180	0.0235
2382.0000	0.0180	0.0235
2383.0000	0.0180	0.0235
2384.0000	0.0180	0.0235
2385.0000	0.0179	0.0235
2386.0000	0.0179	0.0235
2387.0000	0.0179	0.0236
2388.0000	0.0179	0.0236
2389.0000	0.0179	0.0236
2390.0000	0.0179	0.0236
2391.0000	0.0179	0.0236
2392.0000	0.0179	0.0236
2393.0000	0.0179	0.0236
2394.0000	0.0179	0.0236
2395.0000	0.0179	0.0236
2396.0000	0.0179	0.0237
2397.0000	0.0179	0.0237
2398.0000	0.0179	0.0237
[truncated: 1,602 more rows]
